# Supplementary material for: Differentially expressed genes linked to natural variation in long-term memory formation in Cotesia parasitic wasps
Source: Front Behav Neurosci. 2015 Sep 25;9:255. doi: 10.3389/fnbeh.2015.00255 (PMC4617343; doi:10.3389/fnbeh.2015.00255)
Supplement: Supplementary file 1 [file DataSheet_1.zip]

Archive with 12 entries (12 files):
- Supplementary_Material/Supplementary Figure 1.TIF
- Supplementary_Material/Supplementary Figure 2.TIF
- Supplementary_Material/Supplementary Material.DOCX
- Supplementary_Material/Supplementary Table 10.XLSX
- Supplementary_Material/Supplementary Table 11.XLSX
- Supplementary_Material/Supplementary Table 12.XLSX
- Supplementary_Material/Supplementary Table 13.XLSX
- Supplementary_Material/Supplementary Table 14.PDF
- Supplementary_Material/Supplementary Table 15.XLSX
- Supplementary_Material/Supplementary Table 16.XLSX
- Supplementary_Material/Supplementary Table 17.XLSX
- Supplementary_Material/Supplementary Table 6.XLSX
