# Supplementary material for: Differentially expressed genes linked to natural variation in long-term memory formation in Cotesia parasitic wasps
Source: Front Behav Neurosci. 2015 Sep 25;9:255. doi: 10.3389/fnbeh.2015.00255 (PMC4617343; doi:10.3389/fnbeh.2015.00255)
Supplement: Supplementary file 1 [file DataSheet_1.zip › Supplementary_Material/Supplementary Table 10.XLSX]

## Sheet: Sheet1
Gene	Gene abbreviation	Drosophila ID	Glo gene ID	Glo transcript ID	Glo-LTM-short						Glo-LTM-long						Glo-ARM
					15m up	15m down	1h up	1h down	4h up	4h down	15m up	15m down	1h up	1h down	4h up	4h down	15m up	15m down	1h up	1h down	4h up	4h down
LTM vs. ARM
lethal (1) G0320	l(1)G0320	CG32701	comp112301_c0	comp112301_c0_seq6					yes
			comp112301_c0	comp112301_c0_seq2														yes
Nucleostemin ortholog (H. sapiens) 4	Ns4	CG9320	comp112433_c2	comp112433_c2_seq1						yes										yes
			comp112433_c2	comp112433_c2_seq5																yes
Minichromosome maintenance 6	Mcm6	CG4039	comp113094_c0	comp113094_c0_seq3						yes
			comp113094_c0	comp113094_c0_seq46																	yes
endophilin A	endoA	CG14296	comp105991_c0	comp105991_c0_seq3		yes		yes
			comp105991_c0	comp105991_c0_seq6													yes				yes
Discoidin domain receptor	Ddr	CG33531	comp108325_c0	comp108325_c0_seq2		yes		yes		yes
			comp108325_c0	comp108325_c0_seq1				yes														yes
pelle	pll	CG5974	comp90640_c0	comp90640_c0_seq1			yes				yes
			comp90640_c0	comp90640_c0_seq3													yes
Rho1	Rho1	CG8416	comp108768_c1	comp108768_c1_seq1				yes						yes
			comp108768_c1	comp108768_c1_seq2														yes
jelly belly	jeb	CG30040	comp110164_c3	comp110164_c3_seq5			yes				yes		yes		yes		yes		yes		yes
			comp110164_c3	comp110164_c3_seq7														yes
Int6 homologue	Int6	CG9677	comp110802_c0	comp110802_c0_seq5				yes								yes		yes
			comp110802_c0	comp110802_c0_seq4																		yes
gamma-tubulin ring protein 84	Grip84	CG3917	comp111245_c0	comp111245_c0_seq2	yes								yes		yes		yes				yes
			comp111245_c0	comp111245_c0_seq4																yes
minidiscs	mnd	CG3297	comp111329_c6	comp111329_c6_seq1				yes						yes						yes
			comp111329_c6	comp111329_c6_seq3														yes
			comp111329_c6	comp111329_c6_seq5																yes
temperature-induced paralytic E	tipE	CG1232	comp111348_c0	comp111348_c0_seq3		yes		yes		yes		yes						yes		yes
			comp111348_c0	comp111348_c0_seq5														yes				yes
Laminin B2	LanB2	CG3322	comp100396_c0	comp100396_c0_seq1									yes		yes		yes
			comp100396_c0	comp100396_c0_seq2														yes
multiple edematous wings	mew	CG1771	comp104539_c1	comp104539_c1_seq5											yes		yes				yes
			comp104539_c1	comp104539_c1_seq1													yes
Darkener of apricot	Doa	CG42320	comp106493_c4	comp106493_c4_seq19							yes
			comp106493_c4	comp106493_c4_seq7							yes							yes
			comp106493_c4	comp106493_c4_seq15								yes
Protein kinase C δ	Pkcδ	CG42349	comp106937_c0	comp106937_c0_seq1							yes											yes
			comp106937_c0	comp106937_c0_seq4									yes
atlastin	atl	CG6668	comp107400_c0	comp107400_c0_seq6								yes				yes
			comp107400_c0	comp107400_c0_seq8								yes				yes					yes
Actin-related protein 2	Arp2	CG9901	comp107679_c0	comp107679_c0_seq1							yes		yes								yes
			comp107679_c0	comp107679_c0_seq4															yes		yes
Ca2+-channel-protein-β-subunit	Ca-β	CG42403	comp109083_c2	comp109083_c2_seq22								yes						yes
			comp109083_c2	comp109083_c2_seq19														yes
			comp109083_c2	comp109083_c2_seq20														yes
rhomboid-5	rho-5	CG33304	comp109326_c0	comp109326_c0_seq10								yes
			comp109326_c0	comp109326_c0_seq8														yes		yes
stardust	sdt	CG32717	comp109392_c0	comp109392_c0_seq14							yes
			comp109392_c0	comp109392_c0_seq2							yes						yes
			comp109392_c0	comp109392_c0_seq10								yes
vestigial	vg	CG3830	comp109713_c1	comp109713_c1_seq13							yes
			comp109713_c1	comp109713_c1_seq12														yes
Girdin	Girdin	CG12734	comp110032_c0	comp110032_c0_seq3							yes		yes		yes		yes				yes
			comp110032_c0	comp110032_c0_seq2								yes						yes				yes
			comp110032_c0	comp110032_c0_seq1														yes
RluA-1	RluA-1	CG31719	comp110415_c1	comp110415_c1_seq1							yes
			comp110415_c1	comp110415_c1_seq2							yes				yes		yes		yes		yes
Cep97	Cep97	CG3980	comp110462_c0	comp110462_c0_seq23											yes
			comp110462_c0	comp110462_c0_seq18														yes
mrityu	mri	CG1216	comp110843_c3	comp110843_c3_seq2							yes									yes		yes
			comp110843_c3	comp110843_c3_seq1								yes
par-1	par-1	CG8201	comp111061_c8	comp111061_c8_seq53								yes
			comp111061_c8	comp111061_c8_seq48															yes
			comp111061_c8	comp111061_c8_seq57																yes
Topoisomerase I-interacting protein	Topors	CG15104	comp111330_c0	comp111330_c0_seq13								yes
			comp111330_c0	comp111330_c0_seq6								yes								yes
Molecule interacting with CasL	Mical	CG33208	comp111605_c1	comp111605_c1_seq12											yes
			comp111605_c1	comp111605_c1_seq15																yes
Tropomyosin 1	Tm1	CG4898	comp111744_c0	comp111744_c0_seq3							yes
			comp111744_c0	comp111744_c0_seq11									yes						yes		yes
			comp111744_c0	comp111744_c0_seq19														yes		yes		yes
Silnoon	Sln	CG8271	comp111944_c4	comp111944_c4_seq5							yes
			comp111944_c4	comp111944_c4_seq4																yes
TNF-receptor-associated factor 6	Traf6	CG10961	comp112650_c5	comp112650_c5_seq13												yes
			comp112650_c5	comp112650_c5_seq8																		yes
Histone demethylase 4B	Kdm4B	CG33182	comp112950_c1	comp112950_c1_seq3								yes
			comp112950_c1	comp112950_c1_seq1																	yes
Zinc transporter 77C	ZnT77C	CG5130	comp113276_c2	comp113276_c2_seq23							yes
			comp113276_c2	comp113276_c2_seq14												yes		yes				yes
paralytic	para	CG9907	comp113311_c1	comp113311_c1_seq2								yes
			comp113311_c1	comp113311_c1_seq4														yes
shibire	shi	CG18102	comp113742_c13	comp113742_c13_seq8								yes
			comp113742_c13	comp113742_c13_seq13																		yes
Protein O-mannosyltransferase 2	tw	CG12311	comp93939_c0	comp93939_c0_seq4							yes						yes
			comp93939_c0	comp93939_c0_seq1														yes
Unknown		CG3925	comp103660_c1	comp103660_c1_seq3		yes
			comp103660_c1	comp103660_c1_seq5															yes
			comp103660_c1	comp103660_c1_seq2																		yes
Unknown		CG18549	comp110610_c2	comp110610_c2_seq2				yes
			comp110610_c2	comp110610_c2_seq5																yes
Unknown		CG33713	comp110556_c0	comp110556_c0_seq5		yes						yes
			comp110556_c0	comp110556_c0_seq2															yes
			comp110556_c0	comp110556_c0_seq6																yes
Unknown		CG5343	comp104167_c0	comp104167_c0_seq2								yes
			comp104167_c0	comp104167_c0_seq8																	yes
Unknown		CG13650	comp105503_c0	comp105503_c0_seq4							yes				yes				yes
			comp105503_c0	comp105503_c0_seq1														yes		yes
Unknown		CG11679	comp106320_c0	comp106320_c0_seq12							yes
			comp106320_c0	comp106320_c0_seq9								yes						yes		yes		yes
Unknown		CG5116	comp107066_c1	comp107066_c1_seq1								yes
			comp107066_c1	comp107066_c1_seq4																yes
Unknown		CG3690	comp108504_c0	comp108504_c0_seq18								yes								yes
			comp108504_c0	comp108504_c0_seq20												yes
			comp108504_c0	comp108504_c0_seq26																	yes
Unknown		CG30427	comp109058_c1	comp109058_c1_seq1									yes				yes
			comp109058_c1	comp109058_c1_seq10								yes
Unknown		CG3860	comp109337_c1	comp109337_c1_seq20										yes
			comp109337_c1	comp109337_c1_seq12																	yes
Unknown		CG42361	comp110946_c1	comp110946_c1_seq5							yes				yes						yes
			comp110946_c1	comp110946_c1_seq6												yes
Unknown		CG18547	comp111136_c1	comp111136_c1_seq6								yes	yes		yes
			comp111136_c1	comp111136_c1_seq2														yes
Unknown		CG7236	comp111192_c0	comp111192_c0_seq6								yes				yes
			comp111192_c0	comp111192_c0_seq14														yes
Unknown		CG8366	comp111217_c0	comp111217_c0_seq24									yes		yes
			comp111217_c0	comp111217_c0_seq8																yes
Unknown		CG2004	comp111268_c0	comp111268_c0_seq6										yes
			comp111268_c0	comp111268_c0_seq13																		yes
Unknown		CG10082	comp111484_c0	comp111484_c0_seq3							yes		yes		yes				yes		yes
			comp111484_c0	comp111484_c0_seq8							yes		yes		yes				yes		yes
			comp111484_c0	comp111484_c0_seq10																		yes
Unknown		CG31688	comp111687_c1	comp111687_c1_seq7							yes		yes						yes
			comp111687_c1	comp111687_c1_seq4																	yes
Unknown		CG4622	comp112042_c2	comp112042_c2_seq8							yes
			comp112042_c2	comp112042_c2_seq14											yes
			comp112042_c2	comp112042_c2_seq2																yes
Unknown		CG42817	comp112458_c0	comp112458_c0_seq1								yes				yes				yes
			comp112458_c0	comp112458_c0_seq10								yes
			comp112458_c0	comp112458_c0_seq2																yes
Unknown		CG42732	comp113057_c0	comp113057_c0_seq39								yes
			comp113057_c0	comp113057_c0_seq38																yes
Unknown		CG11307	comp113523_c4	comp113523_c4_seq5										yes						yes
			comp113523_c4	comp113523_c4_seq1																yes
Unknown		CG1628	comp87774_c0	comp87774_c0_seq3									yes
			comp87774_c0	comp87774_c0_seq1																	yes
Unknown		CG13646	comp95344_c0	comp95344_c0_seq3							yes		yes
			comp95344_c0	comp95344_c0_seq7							yes										yes
Unknown		CG17715	comp99997_c0	comp99997_c0_seq2								yes
			comp99997_c0	comp99997_c0_seq5								yes
			comp99997_c0	comp99997_c0_seq9										yes				yes
			comp99997_c0	comp99997_c0_seq3																	yes
			comp99997_c0	comp99997_c0_seq7																		yes
Unknown			comp113125_c7	comp113125_c7_seq4		yes
			comp113125_c7	comp113125_c7_seq7																yes
Unknown			comp100207_c0	comp100207_c0_seq2				yes
			comp100207_c0	comp100207_c0_seq5																yes
Unknown			comp113557_c0	comp113557_c0_seq6		yes
			comp113557_c0	comp113557_c0_seq5																yes
Unknown			comp113967_c2	comp113967_c2_seq6			yes
			comp113967_c2	comp113967_c2_seq35																	yes
			comp113967_c2	comp113967_c2_seq23																yes
			comp113967_c2	comp113967_c2_seq26																yes
Unknown			comp112640_c5	comp112640_c5_seq6	yes		yes
			comp112640_c5	comp112640_c5_seq25																	yes
Unknown			comp111940_c1	comp111940_c1_seq13						yes												yes
			comp111940_c1	comp111940_c1_seq4						yes
Unknown			comp111477_c2	comp111477_c2_seq3			yes
			comp111477_c2	comp111477_c2_seq2																		yes
Unknown			comp111262_c4	comp111262_c4_seq6			yes
			comp111262_c4	comp111262_c4_seq13													yes				yes
Unknown			comp107964_c0	comp107964_c0_seq2		yes														yes		yes
			comp107964_c0	comp107964_c0_seq4													yes
Unknown			comp102293_c0	comp102293_c0_seq2				yes								yes		yes				yes
			comp102293_c0	comp102293_c0_seq1													yes
Unknown			comp112895_c1	comp112895_c1_seq3	yes		yes				yes		yes		yes		yes		yes
			comp112895_c1	comp112895_c1_seq5																yes
Unknown			comp114133_c2	comp114133_c2_seq1				yes						yes				yes		yes
			comp114133_c2	comp114133_c2_seq2																yes
Unknown			comp103165_c1	comp103165_c1_seq2								yes
			comp103165_c1	comp103165_c1_seq4								yes		yes		yes				yes
Unknown			comp104913_c0	comp104913_c0_seq3							yes		yes		yes
			comp104913_c0	comp104913_c0_seq5							yes		yes		yes		yes
Unknown			comp105404_c1	comp105404_c1_seq2								yes
			comp105404_c1	comp105404_c1_seq3																	yes
Unknown			comp105966_c4	comp105966_c4_seq20									yes				yes		yes
			comp105966_c4	comp105966_c4_seq34								yes		yes
			comp105966_c4	comp105966_c4_seq22														yes
			comp105966_c4	comp105966_c4_seq4														yes
Unknown			comp106940_c0	comp106940_c0_seq11							yes								yes
			comp106940_c0	comp106940_c0_seq7																		yes
Unknown			comp107833_c0	comp107833_c0_seq3									yes								yes
			comp107833_c0	comp107833_c0_seq5																		yes
Unknown			comp109480_c0	comp109480_c0_seq3								yes
			comp109480_c0	comp109480_c0_seq2										yes								yes
Unknown			comp109763_c0	comp109763_c0_seq3								yes
			comp109763_c0	comp109763_c0_seq2																	yes
Unknown			comp110772_c3	comp110772_c3_seq2							yes				yes		yes
			comp110772_c3	comp110772_c3_seq4												yes
Unknown			comp110926_c0	comp110926_c0_seq9							yes
			comp110926_c0	comp110926_c0_seq13																yes
Unknown			comp110929_c1	comp110929_c1_seq10									yes
			comp110929_c1	comp110929_c1_seq16															yes
Unknown			comp111930_c1	comp111930_c1_seq11												yes
			comp111930_c1	comp111930_c1_seq5															yes
Unknown			comp112296_c0	comp112296_c0_seq6											yes
			comp112296_c0	comp112296_c0_seq1												yes
			comp112296_c0	comp112296_c0_seq11													yes
			comp112296_c0	comp112296_c0_seq9													yes
			comp112296_c0	comp112296_c0_seq5															yes
Unknown			comp112577_c0	comp112577_c0_seq10											yes
			comp112577_c0	comp112577_c0_seq13															yes
Unknown			comp112881_c0	comp112881_c0_seq2										yes
			comp112881_c0	comp112881_c0_seq5										yes						yes
Unknown			comp112910_c0	comp112910_c0_seq13											yes				yes
			comp112910_c0	comp112910_c0_seq18												yes				yes
			comp112910_c0	comp112910_c0_seq16														yes		yes
Unknown			comp113023_c0	comp113023_c0_seq16								yes				yes		yes		yes
			comp113023_c0	comp113023_c0_seq23													yes		yes		yes
Unknown			comp113186_c1	comp113186_c1_seq15							yes						yes
			comp113186_c1	comp113186_c1_seq16							yes		yes						yes		yes
			comp113186_c1	comp113186_c1_seq5									yes		yes
Unknown			comp113196_c0	comp113196_c0_seq22									yes
			comp113196_c0	comp113196_c0_seq11																		yes
Unknown			comp113344_c0	comp113344_c0_seq4									yes				yes		yes
			comp113344_c0	comp113344_c0_seq1															yes
Unknown			comp113345_c0	comp113345_c0_seq7										yes					yes
			comp113345_c0	comp113345_c0_seq3													yes
Unknown			comp113814_c1	comp113814_c1_seq3												yes
			comp113814_c1	comp113814_c1_seq10																		yes
Unknown			comp114232_c2	comp114232_c2_seq17								yes
			comp114232_c2	comp114232_c2_seq10																yes
Unknown			comp94084_c0	comp94084_c0_seq4											yes
			comp94084_c0	comp94084_c0_seq1													yes
Glo-LTM-short vs. Glo-LTM-long
Vacuolar H+ ATPase 100kD subunit 1	Vha100-1	CG1709	comp101823_c1	comp101823_c1_seq1			yes				yes		yes						yes
			comp101823_c1	comp101823_c1_seq4			yes				yes						yes				yes
			comp101823_c1	comp101823_c1_seq6							yes
			comp101823_c1	comp101823_c1_seq2								yes
Spinophilin	Spn	CG16757	comp104816_c0	comp104816_c0_seq3			yes
			comp104816_c0	comp104816_c0_seq1								yes
Krueppel target at 95D	KrT95D	CG5405	comp102230_c0	comp102230_c0_seq1				yes
			comp102230_c0	comp102230_c0_seq6							yes		yes		yes				yes
Carbonyl reductase		CG11200	comp102354_c0	comp102354_c0_seq2		yes
			comp102354_c0	comp102354_c0_seq5										yes
Malvolio	Mvl	CG3671	comp107017_c0	comp107017_c0_seq10						yes						yes
			comp107017_c0	comp107017_c0_seq12							yes				yes
stanley-cup	s-cup	CG30044	comp107069_c0	comp107069_c0_seq5						yes
			comp107069_c0	comp107069_c0_seq6							yes
α Mannosidase II	α-Man-II	CG18802	comp108330_c0	comp108330_c0_seq2				yes														yes
			comp108330_c0	comp108330_c0_seq1								yes
enhancer of yellow 2	e(y)2	CG15191	comp108426_c0	comp108426_c0_seq3				yes
			comp108426_c0	comp108426_c0_seq2								yes
Salt-inducible kinase 3	Sik3	CG42856	comp109295_c0	comp109295_c0_seq3						yes		yes
			comp109295_c0	comp109295_c0_seq5								yes
NAT1	NAT1	CG3845	comp109333_c0	comp109333_c0_seq2					yes						yes		yes		yes		yes
			comp109333_c0	comp109333_c0_seq3						yes						yes				yes		yes
			comp109333_c0	comp109333_c0_seq1								yes
axotactin	axo	CG43225	comp109565_c0	comp109565_c0_seq7						yes
			comp109565_c0	comp109565_c0_seq1										yes
			comp109565_c0	comp109565_c0_seq5												yes
kazachoc	kcc	CG5594	comp110244_c7	comp110244_c7_seq2						yes						yes						yes
			comp110244_c7	comp110244_c7_seq5								yes
			comp110244_c7	comp110244_c7_seq8								yes
olf186-F	olf186-F	CG11430	comp110439_c3	comp110439_c3_seq12			yes				yes
			comp110439_c3	comp110439_c3_seq23								yes
Ribosomal protein S14a	RpS14a	CG1524	comp110442_c1	comp110442_c1_seq1				yes
			comp110442_c1	comp110442_c1_seq9						yes				yes				yes		yes
trio	trio	CG18214	comp111714_c4	comp111714_c4_seq20				yes		yes												yes
			comp111714_c4	comp111714_c4_seq16												yes
mitoferrin	mfrn	CG4963	comp112105_c1	comp112105_c1_seq1					yes						yes		yes		yes
			comp112105_c1	comp112105_c1_seq11											yes
Hormone-receptor-like in 78	Hr78	CG7199	comp112829_c0	comp112829_c0_seq8					yes		yes				yes		yes
			comp112829_c0	comp112829_c0_seq7							yes
			comp112829_c0	comp112829_c0_seq5								yes
neither inactivation nor afterpotential C	ninaC	CG5125	comp113590_c1	comp113590_c1_seq1				yes		yes
			comp113590_c1	comp113590_c1_seq2							yes						yes		yes
Rab40	Rab40	CG1900	comp113634_c6	comp113634_c6_seq20	yes																yes
			comp113634_c6	comp113634_c6_seq6	yes
			comp113634_c6	comp113634_c6_seq1			yes				yes		yes		yes						yes
			comp113634_c6	comp113634_c6_seq12			yes				yes		yes		yes
α Mannosidase IIb	α-Man-IIb	CG4606	comp113734_c1	comp113734_c1_seq23	yes								yes		yes		yes
			comp113734_c1	comp113734_c1_seq13		yes		yes		yes
peste	pes	CG7228	comp113906_c2	comp113906_c2_seq2				yes				yes
			comp113906_c2	comp113906_c2_seq14							yes						yes
Prenyl-binding protein	PrBP	CG9296	comp114025_c3	comp114025_c3_seq4				yes
			comp114025_c3	comp114025_c3_seq16												yes
Ts	Ts	CG3181	comp114075_c0	comp114075_c0_seq20				yes
			comp114075_c0	comp114075_c0_seq32									yes						yes		yes
			comp114075_c0	comp114075_c0_seq28											yes
			comp114075_c0	comp114075_c0_seq34								yes
approximated	app	CG42318	comp88613_c0	comp88613_c0_seq5			yes						yes						yes
			comp88613_c0	comp88613_c0_seq2									yes
Z band alternatively spliced PDZ-motif protein 52	Zasp52	CG30084	comp99935_c0	comp99935_c0_seq2	yes								yes
			comp99935_c0	comp99935_c0_seq10							yes
			comp99935_c0	comp99935_c0_seq4							yes
Unknown		CG4300	comp106641_c0	comp106641_c0_seq8						yes				yes								yes
			comp106641_c0	comp106641_c0_seq6											yes				yes
Unknown		CG14509	comp108210_c0	comp108210_c0_seq4		yes		yes		yes
			comp108210_c0	comp108210_c0_seq8									yes					yes
Unknown		CG1140	comp110676_c0	comp110676_c0_seq2	yes		yes		yes				yes		yes		yes		yes
			comp110676_c0	comp110676_c0_seq6										yes
Unknown		CG7378	comp110734_c0	comp110734_c0_seq8		yes		yes														yes
			comp110734_c0	comp110734_c0_seq5									yes
Unknown		CG16857	comp111036_c5	comp111036_c5_seq3		yes		yes		yes	yes
			comp111036_c5	comp111036_c5_seq5											yes
Unknown		CG11266	comp111839_c0	comp111839_c0_seq28				yes						yes
			comp111839_c0	comp111839_c0_seq10								yes
			comp111839_c0	comp111839_c0_seq24								yes
			comp111839_c1	comp111839_c1_seq1	yes		yes		yes
			comp111839_c1	comp111839_c1_seq31											yes
Unknown		CG31760	comp113287_c0	comp113287_c0_seq16	yes		yes		yes		yes		yes		yes				yes		yes
			comp113287_c0	comp113287_c0_seq1							yes				yes
			comp113287_c0	comp113287_c0_seq6								yes
Unknown		CG8386	comp113358_c1	comp113358_c1_seq1			yes				yes
			comp113358_c1	comp113358_c1_seq4									yes
Unknown		CG42816	comp113636_c1	comp113636_c1_seq7					yes		yes		yes				yes		yes		yes
			comp113636_c1	comp113636_c1_seq2						yes		yes						yes				yes
			comp113636_c1	comp113636_c1_seq1							yes				yes		yes		yes
Unknown			comp103020_c1	comp103020_c1_seq1						yes							yes
			comp103020_c1	comp103020_c1_seq4								yes
Unknown			comp103454_c0	comp103454_c0_seq2			yes				yes						yes
			comp103454_c0	comp103454_c0_seq4							yes
			comp103454_c0	comp103454_c0_seq5								yes
Unknown			comp106829_c0	comp106829_c0_seq3		yes		yes		yes
			comp106829_c0	comp106829_c0_seq2											yes
			comp106829_c0	comp106829_c0_seq1												yes
Unknown			comp108500_c2	comp108500_c2_seq2		yes		yes		yes				yes
			comp108500_c2	comp108500_c2_seq3											yes						yes
Unknown			comp109010_c0	comp109010_c0_seq1					yes		yes								yes
			comp109010_c0	comp109010_c0_seq6								yes
Unknown			comp110439_c1	comp110439_c1_seq6				yes
			comp110439_c1	comp110439_c1_seq4							yes				yes
Unknown			comp110904_c0	comp110904_c0_seq12			yes
			comp110904_c0	comp110904_c0_seq11											yes
Unknown			comp111364_c2	comp111364_c2_seq10	yes		yes								yes		yes		yes		yes
			comp111364_c2	comp111364_c2_seq11	yes		yes										yes		yes		yes
			comp111364_c2	comp111364_c2_seq12	yes
			comp111364_c2	comp111364_c2_seq9	yes		yes								yes		yes		yes
			comp111364_c2	comp111364_c2_seq14				yes
Unknown			comp112146_c1	comp112146_c1_seq1				yes
			comp112146_c1	comp112146_c1_seq22											yes
Unknown			comp112503_c2	comp112503_c2_seq2	yes		yes		yes
			comp112503_c2	comp112503_c2_seq1				yes				yes		yes				yes				yes
Unknown			comp112616_c0	comp112616_c0_seq11					yes										yes
			comp112616_c0	comp112616_c0_seq6							yes
Unknown			comp112646_c0	comp112646_c0_seq3		yes										yes
			comp112646_c0	comp112646_c0_seq5								yes
Unknown			comp112799_c0	comp112799_c0_seq1				yes						yes						yes
			comp112799_c0	comp112799_c0_seq5								yes
Unknown			comp112955_c0	comp112955_c0_seq10		yes		yes				yes
			comp112955_c0	comp112955_c0_seq9									yes
Unknown			comp113384_c1	comp113384_c1_seq6				yes
			comp113384_c1	comp113384_c1_seq4							yes
			comp113384_c1	comp113384_c1_seq9										yes
Unknown			comp113627_c2	comp113627_c2_seq5			yes
			comp113627_c2	comp113627_c2_seq2							yes
Unknown			comp113958_c0	comp113958_c0_seq13				yes		yes
			comp113958_c0	comp113958_c0_seq12									yes						yes
Unknown			comp113998_c7	comp113998_c7_seq11		yes		yes										yes
			comp113998_c7	comp113998_c7_seq15							yes
			comp113998_c7	comp113998_c7_seq9							yes
			comp113998_c7	comp113998_c7_seq6								yes		yes		yes
Glo-LTM-short vs. Glo-LTM-long vs. Glo-ARM
Rad, Gem/Kir family member 1	Rgk1	CG44011	comp109100_c4	comp109100_c4_seq38						yes
			comp109100_c4	comp109100_c4_seq62									yes
			comp109100_c4	comp109100_c4_seq78										yes
			comp109100_c4	comp109100_c4_seq43																yes		yes
Glutamine:fructose-6-phosphate aminotransferase 1	Gfat1	CG12449	comp111286_c0	comp111286_c0_seq5				yes								yes
			comp111286_c0	comp111286_c0_seq1							yes
			comp111286_c0	comp111286_c0_seq7													yes
Sclp	Sclp	CG2471	comp112177_c0	comp112177_c0_seq22		yes
			comp112177_c0	comp112177_c0_seq6											yes						yes
			comp112177_c0	comp112177_c0_seq3										yes
			comp112177_c0	comp112177_c0_seq9																yes
			comp112277_c0	comp112277_c0_seq2	yes
			comp112277_c0	comp112277_c0_seq6									yes		yes
Endoplasmic reticulum oxidoreductin-1-like	Ero1L	CG1333	comp113818_c1	comp113818_c1_seq4	yes								yes				yes		yes		yes
			comp113818_c1	comp113818_c1_seq8	yes								yes						yes
			comp113818_c1	comp113818_c1_seq5				yes
			comp113818_c1	comp113818_c1_seq11						yes								yes		yes
			comp113818_c1	comp113818_c1_seq1																	yes
			comp113818_c1	comp113818_c1_seq13																	yes
Unknown		CG43066	comp107829_c0	comp107829_c0_seq14	yes		yes		yes				yes		yes		yes		yes		yes
			comp107829_c0	comp107829_c0_seq8			yes
			comp107829_c0	comp107829_c0_seq5									yes
			comp107829_c0	comp107829_c0_seq7											yes
			comp107829_c0	comp107829_c0_seq6																yes
Unknown		CG4393	comp112460_c1	comp112460_c1_seq21					yes
			comp112460_c1	comp112460_c1_seq13		yes		yes				yes		yes
			comp112460_c1	comp112460_c1_seq29								yes
			comp112460_c1	comp112460_c1_seq9																	yes
Unknown		CG31922	comp113326_c0	comp113326_c0_seq1				yes
			comp113326_c0	comp113326_c0_seq3									yes
			comp113326_c0	comp113326_c0_seq8									yes
			comp113326_c0	comp113326_c0_seq7															yes
Unknown			comp108180_c2	comp108180_c2_seq3		yes														yes
			comp108180_c2	comp108180_c2_seq5							yes
			comp108180_c2	comp108180_c2_seq4														yes
Unknown			comp110679_c1	comp110679_c1_seq5			yes
			comp110679_c1	comp110679_c1_seq8										yes		yes
			comp110679_c1	comp110679_c1_seq10													yes		yes
			comp110679_c1	comp110679_c1_seq9																		yes
Unknown			comp112418_c6	comp112418_c6_seq7	yes		yes		yes		yes		yes		yes
			comp112418_c6	comp112418_c6_seq4												yes
			comp112418_c6	comp112418_c6_seq2														yes
Unknown			comp112512_c0	comp112512_c0_seq32					yes
			comp112512_c0	comp112512_c0_seq25									yes
			comp112512_c0	comp112512_c0_seq6															yes
			comp112512_c0	comp112512_c0_seq19																yes
Unknown			comp112672_c0	comp112672_c0_seq3					yes				yes						yes		yes
			comp112672_c0	comp112672_c0_seq4							yes
			comp112672_c0	comp112672_c0_seq11								yes
			comp112672_c0	comp112672_c0_seq6								yes
			comp112672_c0	comp112672_c0_seq1													yes
Unknown			comp112824_c1	comp112824_c1_seq13					yes											yes	yes
			comp112824_c1	comp112824_c1_seq2							yes
			comp112824_c1	comp112824_c1_seq4										yes				yes
			comp112824_c1	comp112824_c1_seq6										yes
			comp112824_c1	comp112824_c1_seq15																		yes
Unknown			comp113391_c2	comp113391_c2_seq4		yes									yes			yes
			comp113391_c2	comp113391_c2_seq1				yes
			comp113391_c2	comp113391_c2_seq5								yes		yes
			comp113391_c2	comp113391_c2_seq3														yes
Unknown			comp114000_c2	comp114000_c2_seq7			yes
			comp114000_c2	comp114000_c2_seq13							yes
			comp114000_c2	comp114000_c2_seq23													yes
			comp114000_c2	comp114000_c2_seq14															yes
			comp114000_c2	comp114000_c2_seq4															yes
			comp114000_c2	comp114000_c2_seq24																	yes
Unknown			comp114068_c1	comp114068_c1_seq8						yes		yes								yes
			comp114068_c1	comp114068_c1_seq5							yes
			comp114068_c1	comp114068_c1_seq3														yes
Unknown			comp114115_c1	comp114115_c1_seq2	yes		yes		yes		yes		yes		yes		yes		yes		yes
			comp114115_c1	comp114115_c1_seq9				yes
			comp114115_c1	comp114115_c1_seq14							yes						yes
			comp114115_c1	comp114115_c1_seq17														yes
