# Supplementary material for: Differentially expressed genes linked to natural variation in long-term memory formation in Cotesia parasitic wasps
Source: Front Behav Neurosci. 2015 Sep 25;9:255. doi: 10.3389/fnbeh.2015.00255 (PMC4617343; doi:10.3389/fnbeh.2015.00255)
Supplement: Supplementary file 1 [file DataSheet_1.zip › Supplementary_Material/Supplementary Table 11.XLSX]

## Sheet: Sheet1
Gene	Gene abbreviation	Drosophila ID	Glo gene ID	Glo transcript ID	Rub gene ID	Rub transcript ID	Glo-LTM-short						Glo-LTM-long						Rub-LTM-long						Glo-ARM
							15m up	15m down	1h up	1h down	4h up	4h down	15m up	15m down	1h up	1h down	4h up	4h down	1h up	1h down	4h up	4h down	24h up	24h down	15m up	15m down	1h up	1h down	4h up	4h down
Glo-LTM-short
lethal (1) G0320	l(1)G0320	CG32701	comp112301_c0	comp112301_c0_seq6							yes
			comp112301_c0	comp112301_c0_seq2																						yes
Minichromosome maintenance 6	Mcm6	CG4039	comp113094_c0	comp113094_c0_seq3								yes
			comp113094_c0	comp113094_c0_seq46																									yes
endophilin A	endoA	CG14296	comp105991_c0	comp105991_c0_seq3				yes		yes
			comp105991_c0	comp105991_c0_seq6																					yes				yes
Potential Mitochondrial ATPase subunit 6	mt:ATPase6	CG34073	comp113823_c24	comp113823_c24_seq1				yes		yes		yes															yes
Potential phospholid transporting ATPase IA	ATP8IA		comp107642_c5	comp107642_c5_seq21					yes																	yes
Glo-LTM-long
Protein kinase C δ	Pkcδ	CG42349	comp106937_c0	comp106937_c0_seq1									yes																	yes
			comp106937_c0	comp106937_c0_seq4											yes
Histone demethylase 4B	Kdm4B	CG33182	comp112950_c1	comp112950_c1_seq3										yes
			comp112950_c1	comp112950_c1_seq1																									yes
Molecule interacting with CasL	Mical	CG33208	comp111605_c1	comp111605_c1_seq12													yes
			comp111605_c1	comp111605_c1_seq15																								yes
mangetout	mtt	CG30361	comp111180_c9	comp111180_c9_seq3									yes
			comp110890_c0	comp110890_c0_seq4																										yes
atlastin	atl	CG6668	comp107400_c0	comp107400_c0_seq6										yes				yes
			comp107400_c0	comp107400_c0_seq8										yes				yes											yes
Cep97	Cep97	CG3980	comp110462_c0	comp110462_c0_seq23													yes
			comp110462_c0	comp110462_c0_seq18																						yes
Silnoon	Sln	CG8271	comp111944_c4	comp111944_c4_seq5									yes
			comp111944_c4	comp111944_c4_seq4																								yes
vestigial	vg	CG3830	comp109713_c1	comp109713_c1_seq13									yes
			comp109713_c1	comp109713_c1_seq12																						yes
Unknown		CG8366	comp111217_c0	comp111217_c0_seq24											yes		yes
			comp111217_c0	comp111217_c0_seq8																								yes
Unknown		CG3860	comp109337_c1	comp109337_c1_seq20												yes
			comp109337_c1	comp109337_c1_seq12																									yes
Unknown		CG4622	comp112042_c2	comp112042_c2_seq8									yes
			comp112042_c2	comp112042_c2_seq14													yes
			comp112042_c2	comp112042_c2_seq2																								yes
Unknown		CG5343	comp104167_c0	comp104167_c0_seq2										yes
			comp104167_c0	comp104167_c0_seq8																									yes
Unknown			comp107514_c1	comp107514_c1_seq1									yes													yes
Unknown			comp110926_c0	comp110926_c0_seq9									yes
				comp110926_c0_seq13																								yes
Unknown			comp113345_c0	comp113345_c0_seq3																					yes
				comp113345_c0_seq7												yes											yes
Rub-LTM-long
Adipokinetic hormone receptor	AkhR	CG11325	comp113337_c17	comp113337_c17_seq1	comp49113_c2	comp49113_c2_seq12													yes							yes
sunday driver	syd	CG8110	comp113258_c6	comp113258_c6_seq1	comp54623_c0	comp54623_c0_seq6																yes		yes			yes
golden goal	gogo	CG32227	comp113394_c0	comp113394_c0_seq6	comp52741_c0	comp52741_c0_seq5													yes									yes
tricornered	trc	CG8637	comp108522_c1	comp108522_c1_seq8	comp54195_c0	comp54195_c0_seq5																	yes							yes
musashi	msi	CG5099	comp112104_c1	comp112104_c1_seq12	comp52308_c1	comp52308_c1_seq11																	yes					yes
polypeptide GalNAc transferase 5	pgant5	CG31651	comp112402_c3	comp112402_c3_seq4	comp51671_c0	comp51671_c0_seq1																	yes			yes
Unknown		CG13322	comp112306_c1	comp112306_c1_seq5	comp50322_c0	comp50322_c0_seq2																yes							yes
Unknown		CG34120	comp113204_c0	comp113204_c0_seq4	comp51709_c0	comp51709_c0_seq1															yes							yes
