# Supplementary material for: Differentially expressed genes linked to natural variation in long-term memory formation in Cotesia parasitic wasps
Source: Front Behav Neurosci. 2015 Sep 25;9:255. doi: 10.3389/fnbeh.2015.00255 (PMC4617343; doi:10.3389/fnbeh.2015.00255)
Supplement: Supplementary file 1 [file DataSheet_1.zip › Supplementary_Material/Supplementary Table 12.XLSX]

## Sheet: Sheet1
Gene	Gene abbreviation	Drosophila ID	Glo gene ID	Glo transcript ID	Rub gene ID	Rub transcript ID	Glo-LTM-short						Glo-LTM-long						Rub-LTM-long						Glo-ARM
							15m up	15m down	1h up	1h down	4h up	4h down	15m up	15m down	1h up	1h down	4h up	4h down	1h up	1h down	4h up	4h down	24h up	24h down	15m up	15m down	1h up	1h down	4h up	4h down
Glo-LTM-short, Glo-LTM-long
still life	sif	CG34418	comp110244_c12	comp110244_c12_seq9				yes		yes		yes		yes
Salt-inducible kinase 3	Sik3	CG42856	comp109295_c0	comp109295_c0_seq3								yes		yes
			comp109295_c0	comp109295_c0_seq5										yes
Ranbp16	Ranbp16	CG33180	comp113292_c2	comp113292_c2_seq3								yes		yes				yes
Neprilysin 3	Nep3	CG9565	comp106157_c0	comp106157_c0_seq2						yes				yes
Phosphodiesterase 6	Pde6	CG8279	comp112315_c0	comp112315_c0_seq1						yes				yes
SET domain binding factor	Sbf	CG6939	comp110901_c2	comp110901_c2_seq17						yes						yes
enhancer of yellow 2	e(y)2	CG15191	comp108426_c0	comp108426_c0_seq3						yes
			comp108426_c0	comp108426_c0_seq2										yes
Rab escort protein	Rep	CG8432	comp112191_c2	comp112191_c2_seq9				yes						yes
Transport and Golgi organization 13	Tango13	CG32632	comp102606_c0	comp102606_c0_seq2						yes				yes
Prenyl-binding protein	PrBP	CG9296	comp114025_c3	comp114025_c3_seq4						yes
			comp114025_c3	comp114025_c3_seq16														yes
Carbonyl reductase		CG11200	comp102354_c0	comp102354_c0_seq2				yes
			comp102354_c0	comp102354_c0_seq5												yes
Z band alternatively spliced PDZ-motif protein 52	Zasp52	CG30084	comp99935_c0	comp99935_c0_seq2			yes								yes
			comp99935_c0	comp99935_c0_seq10									yes
			comp99935_c0	comp99935_c0_seq4									yes
Peptidoglycan recognition protein LF	PGRP-LF	CG4437	comp112968_c0	comp112968_c0_seq9					yes		yes						yes
Dgp-1	Dgp-1	CG5729	comp113448_c3	comp113448_c3_seq3			yes								yes
olf186-F	olf186-F	CG11430	comp110439_c3	comp110439_c3_seq12					yes				yes
			comp110439_c3	comp110439_c3_seq23										yes
kismet	kis	CG3696	comp111922_c7	comp111922_c7_seq29							yes			yes	yes		yes
Rho1	Rho1	CG8416	comp108768_c1	comp108768_c1_seq1						yes						yes
			comp108768_c1	comp108768_c1_seq2																						yes
pelle	pll	CG5974	comp90640_c0	comp90640_c0_seq1					yes				yes
			comp90640_c0	comp90640_c0_seq3																					yes
jelly belly	jeb	CG30040	comp110164_c3	comp110164_c3_seq5					yes				yes		yes		yes								yes		yes		yes
			comp110164_c3	comp110164_c3_seq7																						yes
Int6 homologue	Int6	CG9677	comp110802_c0	comp110802_c0_seq5						yes								yes								yes
			comp110802_c0	comp110802_c0_seq4																										yes
gamma-tubulin ring protein 84	Grip84	CG3917	comp111245_c0	comp111245_c0_seq2			yes								yes		yes								yes				yes
			comp111245_c0	comp111245_c0_seq4																								yes
minidiscs	mnd	CG3297	comp111329_c6	comp111329_c6_seq1						yes						yes												yes
			comp111329_c6	comp111329_c6_seq3																						yes
			comp111329_c6	comp111329_c6_seq5																								yes
temperature-induced paralytic E	tipE	CG1232	comp111348_c0	comp111348_c0_seq3				yes		yes		yes		yes												yes		yes
			comp111348_c0	comp111348_c0_seq5																						yes				yes
Unknown		CG4393	comp112460_c1	comp112460_c1_seq13				yes		yes				yes		yes
			comp112460_c1	comp112460_c1_seq29										yes
			comp112460_c1	comp112460_c1_seq9																									yes
Unknown		CG14762	comp108351_c0	comp108351_c0_seq1						yes		yes		yes
Unknown		CG14130	comp105299_c0	comp105299_c0_seq17						yes				yes
Unknown		CG15087	comp110454_c0	comp110454_c0_seq3							yes		yes		yes
Unknown		CG33713	comp110556_c0	comp110556_c0_seq5				yes						yes
			comp110556_c0	comp110556_c0_seq2																							yes
			comp110556_c0	comp110556_c0_seq6																								yes
Unknown			comp112646_c0	comp112646_c0_seq3				yes										yes
			comp112646_c0	comp112646_c0_seq5										yes
Unknown			comp112436_c1	comp112436_c1_seq2						yes						yes
Unknown			comp113808_c0	comp113808_c0_seq1								yes		yes		yes
Unknown			comp102116_c0	comp102116_c0_seq1						yes						yes
Unknown			comp102260_c0	comp102260_c0_seq5				yes										yes
Unknown			comp95747_c0	comp95747_c0_seq5				yes								yes
Unknown			comp112318_c1	comp112318_c1_seq4					yes		yes		yes		yes		yes
Unknown			comp107829_c0	comp107829_c0_seq8					yes
			comp107829_c0	comp107829_c0_seq5											yes
Unknown			comp112512_c0	comp112512_c0_seq32							yes
			comp112512_c0	comp112512_c0_seq25											yes
			comp112512_c0	comp112512_c0_seq19																								yes
Unknown			comp112355_c0	comp112355_c0_seq1			yes						yes
Unknown			comp111839_c1	comp111839_c1_seq1			yes		yes		yes
			comp111839_c1	comp111839_c1_seq31													yes
Glo-LTM-long, Rub-LTM-long
like-AP180	lap	CG2520	comp109718_c0	comp109718_c0_seq19	comp53015_c2	comp53015_c2_seq27								yes						yes
Excitatory amino acid transporter 2	Eaat2	CG3159	comp112952_c4	comp112952_c4_seq18	comp54797_c14	comp54797_c14_seq8										yes				yes
			comp112952_c4	comp112952_c4_seq20												yes
			comp112952_c4	comp112952_c4_seq6														yes
Protein C kinase 53E	Pkc53E	CG6622	comp108361_c0	comp108361_c0_seq1	comp53534_c0	comp53534_c0_seq4								yes								yes
Chloride channel-c	ClC-c	CG5284	comp100324_c1	comp100324_c1_seq9	comp51598_c1	comp51598_c1_seq3								yes								yes
Cyclin-dependent kinase 4	Cdk4	CG5072	comp106889_c0	comp106889_c0_seq14	comp45231_c0	comp45231_c0_seq2								yes										yes
Cyp4g15	Cyp4g15	CG11715	comp101056_c0	comp101056_c0_seq1	comp19399_c0	comp19399_c0_seq1								yes						yes		yes
MEP-1	MEP-1	CG1244	comp108011_c1	comp108011_c1_seq1	comp46151_c0	comp46151_c0_seq3							yes						yes				yes
juvenile hormone acid methyltransferase	jhamt	CG17330	comp116318_c0	comp116318_c0_seq1	comp39804_c0	comp39804_c0_seq1											yes		yes		yes		yes
Hormone receptor-like in 38	Hr38	CG1864	comp91070_c0	comp91070_c0_seq1	comp39589_c0	comp39589_c0_seq1									yes				yes
canoe	cno	CG42312	comp112806_c0	comp112806_c0_seq26	comp54126_c6	comp54126_c6_seq12								yes					yes				yes
					comp54126_c6	comp54126_c6_seq64													yes		yes
					comp54126_c6	comp54126_c6_seq8																	yes
					comp54126_c6	comp54126_c6_seq13														yes
Rm62	Rm62	CG10279	comp110902_c0	comp110902_c0_seq5	comp50716_c0	comp50716_c0_seq4								yes					yes		yes
					comp50716_c0	comp50716_c0_seq2																		yes
Moesin	Moe	CG10701	comp112882_c2	comp112882_c2_seq21	comp51968_c1	comp51968_c1_seq13								yes					yes				yes
					comp51968_c1	comp51968_c1_seq9															yes
					comp51968_c1	comp51968_c1_seq10																yes
Girdin	Girdin	CG12734	comp110032_c0	comp110032_c0_seq3	comp50965_c0_seq6	comp50965_c0_seq6							yes		yes		yes							yes	yes				yes
			comp110032_c0	comp110032_c0_seq2										yes												yes				yes
			comp110032_c0	comp110032_c0_seq1																						yes
par-1	par-1	CG8201	comp111061_c8	comp111061_c8_seq53	comp53704_c0_seq87	comp53704_c0_seq87								yes					yes
			comp111061_c8	comp111061_c8_seq48		comp53704_c0_seq55														yes							yes
			comp111061_c8	comp111061_c8_seq57																								yes
Tropomyosin 1	Tm1	CG4898	comp111744_c0	comp111744_c0_seq3	comp54797_c6_seq21	comp54797_c6_seq21							yes											yes
			comp111744_c0	comp111744_c0_seq11											yes												yes		yes
			comp111744_c0	comp111744_c0_seq19																						yes		yes		yes
Zinc transporter 77C	ZnT77C	CG5130	comp113276_c2	comp113276_c2_seq23	comp52602_c1_seq2	comp52602_c1_seq2							yes											yes
			comp113276_c2	comp113276_c2_seq14	comp52602_c1_seq2	comp52602_c1_seq6												yes			yes					yes				yes
Unknown		CG34126	comp112524_c0	comp112524_c0_seq1	comp54099_c3	comp54099_c3_seq2								yes						yes		yes
			comp112524_c0	comp112524_c0_seq2										yes
			comp112524_c0	comp112524_c0_seq6										yes
			comp112524_c0	comp112524_c0_seq8										yes
Unknown		CG40625	comp111362_c5	comp111362_c5_seq5	comp50312_c1	comp50312_c1_seq6								yes										yes
Unknown		CG11475	comp106129_c1	comp106129_c1_seq5	comp54054_c2	comp54054_c2_seq3								yes										yes
Unknown		CG31259	comp75411_c0	comp75411_c0_seq1	comp36230_c1	comp36230_c1_seq1								yes				yes						yes
Unknown		CG3532	comp107047_c0	comp107047_c0_seq1	comp51972_c0	comp51972_c0_seq1								yes								yes
Unknown		CG9297	comp112375_c4	comp112375_c4_seq1	comp38688_c0	comp38688_c0_seq1										yes		yes						yes
Unknown		CG15822	comp110655_c0	comp110655_c0_seq3	comp54531_c0	comp54531_c0_seq7							yes								yes
Unknown		CG32445	comp108196_c0	comp108196_c0_seq3	comp54337_c5	comp54337_c5_seq2							yes		yes		yes						yes
Unknown		CG4238	comp110201_c1	comp110201_c1_seq2	comp53636_c1	comp53636_c1_seq18								yes							yes
					comp53636_c1	comp53636_c1_seq9																yes
Unknown		CG10463	comp103420_c0	comp103420_c0_seq1	comp54107_c2	comp54107_c2_seq4							yes				yes						yes
					comp54107_c2	comp54107_c2_seq3																		yes
Unknown		CG7646	comp113736_c0	comp113736_c0_seq5	comp53851_c1	comp53851_c1_seq3							yes		yes		yes					yes
			comp113736_c0	comp113736_c0_seq6										yes
Unknown		CG10082	comp111484_c0	comp111484_c0_seq3	comp53102_c4_seq5	comp53102_c4_seq5							yes		yes		yes				yes						yes		yes
			comp111484_c0	comp111484_c0_seq8									yes		yes		yes										yes		yes
			comp111484_c0	comp111484_c0_seq10																										yes
Unknown		CG31688	comp111687_c1	comp111687_c1_seq7	comp49711_c1_seq1	comp49711_c1_seq1							yes		yes									yes			yes
			comp111687_c1	comp111687_c1_seq4																									yes
Unknown		CG42817	comp112458_c0	comp112458_c0_seq1	comp52271_c2_seq16	comp52271_c2_seq5								yes				yes				yes						yes
			comp112458_c0	comp112458_c0_seq10	comp52271_c2_seq16	comp52271_c2_seq15								yes							yes
			comp112458_c0	comp112458_c0_seq2	comp52271_c2_seq16	comp52271_c2_seq16													yes		yes							yes
Unknown			comp108886_c1	comp108886_c1_seq23	comp54328_c1	comp54328_c1_seq24								yes										yes
Unknown			comp64094_c0	comp64094_c0_seq1	comp30466_c0	comp30466_c0_seq1										yes								yes
Unknown			comp74709_c0	comp74709_c0_seq2	comp53684_c6	comp53684_c6_seq2										yes						yes
Unknown			comp78483_c0	comp78483_c0_seq1	comp28683_c0	comp28683_c0_seq1							yes		yes				yes
Unknown			comp109174_c1	comp109174_c1_seq14	comp50853_c2	comp50853_c2_seq11									yes				yes
Unknown			comp112289_c0	comp112289_c0_seq1	comp54456_c1	comp54456_c1_seq3							yes						yes
Unknown			comp112573_c1	comp112573_c1_seq2	comp53461_c0	comp53461_c0_seq3								yes					yes		yes
					comp53461_c0	comp53461_c0_seq4															yes
					comp53104_c1	comp53104_c1_seq1														yes		yes
					comp53461_c0	comp53461_c0_seq1																yes
Glo-LTM-short, Glo-LTM-long, Rub-LTM-long
Cyp6a16	Cyp6a16	CG7249	comp113497_c4	comp113497_c4_seq7	comp50571_c0	comp50571_c0_seq2		yes						yes						yes
					comp50571_c0	comp50571_c0_seq4																yes
sugar transporter 2	sut2	CG17975	comp112336_c1	comp112336_c1_seq3	comp53521_c2	comp53521_c2_seq1			yes								yes						yes
Malvolio	Mvl	CG3671	comp107017_c0	comp107017_c0_seq10	comp54663_c1	comp54663_c1_seq7						yes						yes	yes				yes
			comp107017_c0	comp107017_c0_seq12									yes				yes
axotactin	axo	CG43225	comp109565_c0	comp109565_c0_seq7	comp52864_c4	comp52864_c4_seq12						yes							yes
			comp109565_c0	comp109565_c0_seq1	comp52864_c4	comp52864_c4_seq6										yes								yes
			comp109565_c0	comp109565_c0_seq5														yes
Sclp	Sclp	CG2471	comp112277_c0	comp112277_c0_seq2	comp48408_c0	comp48408_c0_seq1	yes															yes		yes
			comp112277_c0	comp112277_c0_seq6	comp48408_c0	comp48408_c0_seq2									yes		yes							yes
stanley-cup	s-cup	CG30044	comp107069_c0	comp107069_c0_seq5	comp52303_c3	comp52303_c3_seq10						yes							yes
			comp107069_c0	comp107069_c0_seq6	comp52303_c3	comp52303_c3_seq5							yes						yes		yes		yes
					comp52303_c3	comp52303_c3_seq2														yes			yes
					comp52303_c3	comp52303_c3_seq6														yes
Unknown		CG11266	comp111839_c0	comp111839_c0_seq28	comp51858_c0	comp51858_c0_seq15				yes						yes					yes		yes
			comp111839_c0	comp111839_c0_seq10										yes
			comp111839_c0	comp111839_c0_seq24										yes
Unknown		CG16857	comp111036_c5	comp111036_c5_seq3	comp47622_c1	comp47622_c1_seq2		yes		yes		yes	yes											yes
			comp111036_c5	comp111036_c5_seq5													yes
Glo-LTM-short, Rub-LTM-long
pollux	plx	CG42612	comp113536_c0	comp113536_c0_seq2	comp51190_c0	comp51190_c0_seq3						yes										yes
Sarcoglycan Î±	ScgÎ±	CG7851	comp112044_c1	comp112044_c1_seq43	comp53434_c0	comp53434_c0_seq61				yes												yes
			comp112044_c1	comp112044_c1_seq47						yes
brummer	bmm	CG5295	comp109584_c0	comp109584_c0_seq2	comp45412_c0	comp45412_c0_seq2		yes												yes
seven up	svp	CG11502	comp109854_c0	comp109854_c0_seq1	comp51366_c1	comp51366_c1_seq1				yes										yes				yes
Muscle-specific protein 300	Msp-300	CG42768	comp114289_c0	comp114289_c0_seq2	comp54210_c0	comp54210_c0_seq24				yes									yes		yes		yes
					comp54210_c0	comp54210_c0_seq28													yes		yes		yes
					comp54210_c0	comp54210_c0_seq30															yes
					comp54210_c0	comp54210_c0_seq31															yes		yes
					comp54210_c0	comp54210_c0_seq5															yes		yes
					comp54210_c0	comp54210_c0_seq9															yes
					comp54210_c0	comp54210_c0_seq6																yes		yes
					comp54210_c0	comp54210_c0_seq12																		yes
Ecotropic viral integration site 5 ortholog (H. sapiens)	Evi5	CG11727	comp113884_c16	comp113884_c16_seq1	comp53797_c2	comp53797_c2_seq24			yes															yes
FucTA	FucTA	CG6869	comp87451_c0	comp87451_c0_seq2	comp49032_c0	comp49032_c0_seq1		yes		yes													yes
Unknown		CG15916	comp109939_c0	comp109939_c0_seq3	comp54032_c0	comp54032_c0_seq8				yes														yes
Unknown		CG6509	comp108009_c0	comp108009_c0_seq9	comp46338_c0	comp46338_c0_seq8					yes								yes		yes		yes
Unknown		CG10737	comp112076_c1	comp112076_c1_seq26	comp53822_c0	comp53822_c0_seq5	yes				yes											yes
					comp53822_c0	comp53822_c0_seq60																		yes
Unknown		CG6767	comp109600_c3	comp109600_c3_seq2	comp29478_c0	comp29478_c0_seq2				yes													yes
Unknown		CG1402	comp103966_c1	comp103966_c1_seq1	comp33673_c0	comp33673_c0_seq3				yes									yes		yes		yes
Unknown		CG1311	comp78519_c0	comp78519_c0_seq1	comp49827_c0	comp49827_c0_seq9						yes									yes
					comp49827_c0	comp49827_c0_seq1														yes
Unknown			comp106363_c0	comp106363_c0_seq3	comp53811_c0	comp53811_c0_seq6						yes							yes		yes
Glo-LTM-short
clumsy	clumsy	CG8681	comp107793_c0	comp107793_c0_seq4					yes
Patronin	Patronin	CG33130	comp110818_c0	comp110818_c0_seq18						yes
endophilin A	endoA	CG14296	comp105991_c0	comp105991_c0_seq3				yes		yes
			comp105991_c0	comp105991_c0_seq6																					yes				yes
Integrin βν subunit	Itgβν	CG1762	comp108338_c0	comp108338_c0_seq1								yes
lark	lark	CG8597	comp109491_c2	comp109491_c2_seq7						yes
Formin homology 2 domain containing ortholog	Fhos	CG42610	comp112282_c0	comp112282_c0_seq4						yes
Ceramidase	CDase	CG1471	comp114122_c2	comp114122_c2_seq6						yes
Protein tyrosine phosphatase 99A	Ptp99A	CG11516	comp108157_c0	comp108157_c0_seq6					yes
Tyrosine decarboxylase 1	Tdc1	CG30445	comp91332_c0	comp91332_c0_seq2						yes
TMS1	TMS1	CG4672	comp110117_c0	comp110117_c0_seq1						yes
Matrix metalloproteinase 2	Mmp2	CG1794	comp113853_c0	comp113853_c0_seq2			yes
RabX1	RabX1	CG3870	comp95404_c1	comp95404_c1_seq6						yes
Monocarboxylate transporter 1	Mct1	CG3456	comp103013_c0	comp103013_c0_seq4				yes		yes
RunxA	RunxA	CG34145	comp100975_c0	comp100975_c0_seq2								yes
Minichromosome maintenance 6	Mcm6	CG4039	comp113094_c0	comp113094_c0_seq3								yes
			comp113094_c0	comp113094_c0_seq46																									yes
Invadolysin	Invadolysin	CG3953	comp95517_c0	comp95517_c0_seq1						yes
GDP-mannose 4,6-dehydratase	Gmd	CG8890	comp105742_c0	comp105742_c0_seq2				yes		yes
embargoed	emb	CG13387	comp100460_c0	comp100460_c0_seq4						yes
UDP-N-acetyl-Î±-D-galactosamine:polypeptide N-acetylgalactosaminyltransferase 2	GalNAc-T2	CG6394	comp111905_c1	comp111905_c1_seq2						yes
Autophagy-specific gene 5	Atg5	CG1643	comp108107_c0	comp108107_c0_seq1						yes
thoc6	thoc6	CG5632	comp98190_c0	comp98190_c0_seq2					yes
Max	Max	CG9648	comp107736_c0	comp107736_c0_seq1						yes
Phosphopantothenoylcysteine synthetase	Ppcs	CG5629	comp112964_c2	comp112964_c2_seq6			yes
lethal (1) G0320	l(1)G0320	CG32701	comp112301_c0	comp112301_c0_seq6							yes
			comp112301_c0	comp112301_c0_seq2																						yes
Nucleostemin ortholog (H. sapiens) 4	Ns4	CG9320	comp112433_c2	comp112433_c2_seq1								yes																yes
			comp112433_c2	comp112433_c2_seq5																								yes
Discoidin domain receptor	Ddr	CG33531	comp108325_c0	comp108325_c0_seq2				yes		yes		yes
			comp108325_c0	comp108325_c0_seq1						yes																				yes
Unknown		CG30493	comp113051_c0	comp113051_c0_seq17			yes
Unknown		CG1399	comp89294_c0	comp89294_c0_seq2					yes
Unknown		CG31547	comp114173_c0	comp114173_c0_seq4						yes
Unknown		CG2201	comp108540_c5	comp108540_c5_seq12					yes
Unknown		CG42388	comp103691_c0	comp103691_c0_seq1			yes
Unknown		CG12129	comp99531_c0	comp99531_c0_seq1						yes
Unknown		CG30389	comp108262_c0	comp108262_c0_seq6						yes
Unknown		CG14010	comp110377_c2	comp110377_c2_seq2					yes
Unknown		CG8336	comp105226_c0	comp105226_c0_seq3						yes
Unknown		CG9186	comp95318_c0	comp95318_c0_seq1					yes
Unknown		CG18347	comp95669_c0	comp95669_c0_seq3						yes
Unknown		CG3262	comp73157_c0	comp73157_c0_seq2				yes
Unknown		CG6180	comp113681_c0	comp113681_c0_seq10						yes
Unknown		CG10339	comp106446_c0	comp106446_c0_seq1						yes
Unknown		CG5555	comp109818_c0	comp109818_c0_seq4						yes
Unknown		CG6480	comp113581_c2	comp113581_c2_seq25						yes
Unknown		CG3925	comp103660_c1	comp103660_c1_seq3				yes
			comp103660_c1	comp103660_c1_seq5																							yes
			comp103660_c1	comp103660_c1_seq2																										yes
Unknown		CG18549	comp110610_c2	comp110610_c2_seq2						yes
			comp110610_c2	comp110610_c2_seq5																								yes
Unknown		CG12746	comp111289_c0	comp111289_c0_seq1						yes
Unknown		CG15771	comp108574_c1	comp108574_c1_seq2						yes
Unknown			comp111207_c11	comp111207_c11_seq1							yes
Unknown			comp112920_c2	comp112920_c2_seq2								yes
Unknown			comp113649_c0	comp113649_c0_seq4						yes
Unknown			comp99572_c0	comp99572_c0_seq3					yes
Unknown			comp111590_c2	comp111590_c2_seq10			yes
Unknown			comp111518_c0	comp111518_c0_seq1								yes
Unknown			comp113806_c5	comp113806_c5_seq1					yes
Unknown			comp102230_c0	comp102230_c0_seq1						yes
Unknown			comp101385_c0	comp101385_c0_seq1				yes
Unknown			comp105262_c0	comp105262_c0_seq1					yes
Unknown			comp112234_c0	comp112234_c0_seq4					yes
Unknown			comp94585_c0	comp94585_c0_seq2					yes
Unknown			comp108463_c0	comp108463_c0_seq1						yes
Unknown			comp114057_c1	comp114057_c1_seq3					yes		yes
Unknown			comp113627_c2	comp113627_c2_seq5					yes
Unknown			comp111333_c0	comp111333_c0_seq2						yes
Unknown			comp111639_c1	comp111639_c1_seq3			yes
Unknown			comp112050_c0	comp112050_c0_seq9					yes		yes
Unknown			comp111483_c4	comp111483_c4_seq10						yes
Unknown			comp113125_c7	comp113125_c7_seq4				yes
Unknown			comp111196_c2	comp111196_c2_seq25			yes		yes
Unknown			comp89578_c0	comp89578_c0_seq2			yes		yes
Unknown			comp63012_c0	comp63012_c0_seq1						yes
Unknown			comp111816_c3	comp111816_c3_seq4					yes
Unknown			comp113653_c0	comp113653_c0_seq2			yes
Unknown			comp110025_c0	comp110025_c0_seq5				yes				yes
Unknown			comp111477_c2	comp111477_c2_seq3					yes
			comp111477_c2	comp111477_c2_seq2																										yes
Unknown			comp95616_c0	comp95616_c0_seq2					yes
Unknown			comp103576_c0	comp103576_c0_seq2						yes
Unknown			comp100811_c0	comp100811_c0_seq2						yes
Unknown			comp102314_c0	comp102314_c0_seq4					yes
Unknown			comp102679_c0	comp102679_c0_seq8						yes
Unknown			comp103271_c0	comp103271_c0_seq1						yes
Unknown			comp103285_c0	comp103285_c0_seq1				yes
Unknown			comp109454_c0	comp109454_c0_seq4						yes
Unknown			comp110836_c3	comp110836_c3_seq17					yes
Unknown			comp111146_c1	comp111146_c1_seq4					yes
Unknown			comp112135_c0	comp112135_c0_seq1					yes
Unknown			comp112224_c1	comp112224_c1_seq30			yes
Unknown			comp113069_c0	comp113069_c0_seq2							yes
Unknown			comp113104_c0	comp113104_c0_seq1						yes
Unknown			comp113498_c2	comp113498_c2_seq9					yes
Unknown			comp113550_c0	comp113550_c0_seq4						yes
Unknown			comp113792_c0	comp113792_c0_seq3					yes
Unknown			comp113823_c24	comp113823_c24_seq1				yes		yes		yes															yes
Unknown			comp113927_c1	comp113927_c1_seq4					yes
Unknown			comp114004_c0	comp114004_c0_seq5					yes		yes
Unknown			comp114012_c0	comp114012_c0_seq18						yes
Unknown			comp114077_c2	comp114077_c2_seq5						yes
Unknown			comp139443_c0	comp139443_c0_seq1					yes
Unknown			comp61261_c0	comp61261_c0_seq1					yes		yes
Unknown			comp69733_c0	comp69733_c0_seq1				yes
Unknown			comp78382_c0	comp78382_c0_seq1						yes
Unknown			comp89188_c0	comp89188_c0_seq1								yes
Unknown			comp89397_c0	comp89397_c0_seq3			yes
Unknown			comp90256_c0	comp90256_c0_seq1			yes
Unknown			comp91400_c0	comp91400_c0_seq2					yes
Unknown			comp92155_c0	comp92155_c0_seq3				yes
Glo-LTM-long
Derlin-2	Der-2	CG14899	comp93677_c0	comp93677_c0_seq2										yes
Molecule interacting with CasL	Mical	CG33208	comp111605_c1	comp111605_c1_seq12													yes
			comp111605_c1	comp111605_c1_seq15																								yes
Glucose transporter 1	Glut1	CG43946	comp112456_c4	comp112456_c4_seq22									yes
unc-104 ortholog	unc-104	CG8566	comp112986_c0	comp112986_c0_seq11										yes
			comp112986_c0	comp112986_c0_seq15										yes
			comp112986_c0	comp112986_c0_seq16										yes
slowpoke	slo	CG10693	comp109817_c1	comp109817_c1_seq3														yes
Piezo	Piezo	CG44122	comp110920_c0	comp110920_c0_seq7											yes
Sterile20-like kinase	slik	CG4527	comp112460_c2	comp112460_c2_seq4										yes
skittles	sktl	CG9985	comp110030_c0	comp110030_c0_seq30													yes
			comp110030_c0	comp110030_c0_seq5										yes
			comp110030_c0	comp110030_c0_seq14														yes
CAP	CAP	CG18408	comp113664_c1	comp113664_c1_seq22									yes
inactivation no afterpotential E	inaE	CG33174	comp108308_c0	comp108308_c0_seq10										yes		yes
retinophilin	rtp	CG10233	comp113575_c6	comp113575_c6_seq1									yes
tomosyn	tomosyn	CG17762	comp109856_c2	comp109856_c2_seq2										yes
mangetout	mtt	CG30361	comp111180_c9	comp111180_c9_seq3									yes
			comp110890_c0	comp110890_c0_seq4																										yes
mushroom-body expressed	mub	CG7437	comp113337_c5	comp113337_c5_seq2										yes
atlastin	atl	CG6668	comp107400_c0	comp107400_c0_seq6										yes				yes
			comp107400_c0	comp107400_c0_seq8										yes				yes											yes
Huntingtin interacting protein 1	Hip1	CG10971	comp111704_c0	comp111704_c0_seq9									yes
Enhancer of bithorax	E(bx)	CG32346	comp109654_c0	comp109654_c0_seq1													yes
Mgat2	Mgat2	CG7921	comp111936_c0	comp111936_c0_seq6										yes
Phosphotidylinositol 3 kinase 68D	Pi3K68D	CG11621	comp110933_c0	comp110933_c0_seq2											yes
Maltase A4	Mal-A4	CG8693	comp101973_c0	comp101973_c0_seq1											yes		yes
Paxillin	Pax	CG31794	comp111085_c3	comp111085_c3_seq6														yes
tho2	tho2	CG31671	comp110264_c0	comp110264_c0_seq3									yes
Ionotropic receptor 64a	Ir64a	CG10633	comp110908_c0	comp110908_c0_seq3										yes
locomotion defects	loco	CG5248	comp110988_c0	comp110988_c0_seq13										yes
			comp110988_c0	comp110988_c0_seq7										yes
Glycerol kinase	Gk	CG7995	comp113188_c3	comp113188_c3_seq3									yes
			comp108276_c1	comp108276_c1_seq4														yes
6-phosphofructo-2-kinase	Pfrx	CG3400	comp111936_c0	comp111936_c0_seq1									yes				yes
Organic anion transporting polypeptide 26F	Oatp26F	CG31634	comp109793_c0	comp109793_c0_seq3												yes
Neuroglian	Nrg	CG1634	comp99933_c0	comp99933_c0_seq5										yes
corkscrew	csw	CG3954	comp102616_c0	comp102616_c0_seq10												yes
Ataxin-2 binding protein 1	A2bp1	CG32062	comp108384_c0	comp108384_c0_seq17										yes
Zyxin	Zyx	CG32018	comp111376_c0	comp111376_c0_seq2									yes
aralar1	aralar1	CG2139	comp95357_c0	comp95357_c0_seq3										yes
Cep97	Cep97	CG3980	comp110462_c0	comp110462_c0_seq23													yes
			comp110462_c0	comp110462_c0_seq18																						yes
Rho GTPase activating protein at 100F	RhoGAP100F	CG1976	comp110350_c0	comp110350_c0_seq8														yes
LIM-kinase1	LIMK1	CG1848	comp113086_c1	comp113086_c1_seq1												yes
Synaptotagmin 14	Syt14	CG9778	comp112456_c4	comp112456_c4_seq48										yes
Protein kinase C δ	Pkcδ	CG42349	comp106937_c0	comp106937_c0_seq1									yes																	yes
			comp106937_c0	comp106937_c0_seq4											yes
deep orange	dor	CG3093	comp76186_c0	comp76186_c0_seq3												yes		yes
Molybdenum cofactor synthesis 2	Mocs2	CG10238	comp100744_c0	comp100744_c0_seq7									yes
Shal Interactor of Di-Leucine Motif	SIDL	CG6623	comp111886_c0	comp111886_c0_seq54									yes
radish	rad	CG44424	comp113455_c1	comp113455_c1_seq4										yes
Ras GTPase activating protein 1	RasGAP1	CG6721	comp103927_c0	comp103927_c0_seq4											yes
abnormal chemosensory jump 6	acj6	CG9151	comp113140_c6	comp113140_c6_seq8												yes
armadillo	arm	CG11579	comp105603_c1	comp105603_c1_seq5										yes
supernumerary limbs	slmb	CG3412	comp111185_c2	comp111185_c2_seq10													yes
prolyl-4-hydroxylase α EFB	PH4αEFB	CG31022	comp106758_c0	comp106758_c0_seq4										yes
capricious	caps	CG11282	comp107712_c1	comp107712_c1_seq7										yes
Poly(ADP-ribose) glycohydrolase	Parg	CG2864	comp114191_c6	comp114191_c6_seq3										yes
Brahma associated protein 170kD	Bap170	CG3274	comp113318_c2	comp113318_c2_seq3												yes
Host cell factor	Hcf	CG1710	comp113585_c0	comp113585_c0_seq2												yes
rosy	ry	CG7642	comp112393_c2	comp112393_c2_seq3										yes
imaginal discs arrested	ida	CG10850	comp102472_c0	comp102472_c0_seq3													yes
enabled	ena	CG15112	comp108190_c0	comp108190_c0_seq10														yes
dpr10	dpr10	CG32057	comp109576_c0	comp109576_c0_seq3										yes
shaking B	shakB	CG34358	comp111746_c0	comp111746_c0_seq10														yes
Eukaryotic initiation factor 2β	eIF-2β	CG4153	comp112181_c3	comp112181_c3_seq4										yes
Histone demethylase 4B	Kdm4B	CG33182	comp112950_c1	comp112950_c1_seq3										yes
			comp112950_c1	comp112950_c1_seq1																									yes
RNA polymerase II 18kD subunit	RpII18	CG1163	comp114239_c1	comp114239_c1_seq13									yes
ribonuclease H1	rnh1	CG8729	comp95397_c0	comp95397_c0_seq3									yes
			comp95397_c0	comp95397_c0_seq2										yes
lethal (2) k09913	l(2)k09913	CG3082	comp101694_c2	comp101694_c2_seq2									yes
B52	B52	CG10851	comp110452_c0	comp110452_c0_seq40													yes
early girl	elgi	CG17033	comp95182_c0	comp95182_c0_seq2													yes
unextended	uex	CG42595	comp107301_c0	comp107301_c0_seq1										yes
cornetto	corn	CG42278	comp111635_c11	comp111635_c11_seq2										yes
Sar1 ortholog (S. cerevisiae)	Sar1	CG7073	comp95119_c0	comp95119_c0_seq1									yes
Odorant receptor 98b	Or98b	CG1867	comp113904_c0	comp113904_c0_seq3											yes
			comp113904_c0	comp113904_c0_seq1													yes
Upf1	Upf1	CG1559	comp110034_c2	comp110034_c2_seq6													yes
			comp110034_c2	comp110034_c2_seq7														yes
Topoisomerase I-interacting protein	Topors	CG15104	comp111330_c0	comp111330_c0_seq13										yes
NMDA receptor 1	Nmdar1	CG2902	comp111467_c4	comp111467_c4_seq1											yes
β amyloid protein precursor-like	Appl	CG7727	comp87723_c0	comp87723_c0_seq1										yes
Hexosaminidase 1	Hexo1	CG1318	comp111834_c0	comp111834_c0_seq4													yes
forkhead domain 68A	fd68A	CG11799	comp95592_c0	comp95592_c0_seq3									yes		yes
			comp95592_c0	comp95592_c0_seq2										yes		yes
scattered	scat	CG3766	comp103974_c0	comp103974_c0_seq6														yes
Msh6	Msh6	CG7003	comp107811_c0	comp107811_c0_seq3										yes
endosomal maturation defective	ema	CG12753	comp111436_c1	comp111436_c1_seq1												yes
Ornithine decarboxylase 1	Odc1	CG8721	comp113823_c17	comp113823_c17_seq1													yes
alternative testis transcripts open reading frame A	att-ORFA	CG4241	comp114022_c0	comp114022_c0_seq15									yes
ZC3H3	ZC3H3	CG6694	comp105167_c0	comp105167_c0_seq1										yes
Kinesin associated protein 3	Kap3	CG11759	comp109351_c0	comp109351_c0_seq1														yes
Kua	Kua	CG10723	comp111163_c3	comp111163_c3_seq16											yes		yes
Retinoid- and fatty acid-binding glycoprotein	Rfabg	CG11064	comp110249_c0	comp110249_c0_seq3										yes
reduced mechanoreceptor potential A	rempA	CG11838	comp88026_c0	comp88026_c0_seq1										yes
			comp88026_c0	comp88026_c0_seq4										yes
downstream of receptor kinase	drk	CG6033	comp113620_c0	comp113620_c0_seq2														yes
Ecdysone-induced protein 28/29kD	Eip71CD	CG7266	comp114167_c11	comp114167_c11_seq2											yes
			comp114167_c11	comp114167_c11_seq3												yes		yes
absent, small, or homeotic discs 1	ash1	CG8887	comp106533_c0	comp106533_c0_seq2														yes
p47	p47	CG11139	comp106448_c0	comp106448_c0_seq1									yes
Methyltransferase 2	Mt2	CG10692	comp109573_c0	comp109573_c0_seq3										yes
synaptojanin	synj	CG6562	comp111331_c3	comp111331_c3_seq2										yes
adrift	aft	CG5032	comp111438_c3	comp111438_c3_seq2									yes
Silnoon	Sln	CG8271	comp111944_c4	comp111944_c4_seq5									yes
			comp111944_c4	comp111944_c4_seq4																								yes
Karl	Karl	CG4139	comp110668_c0	comp110668_c0_seq3											yes		yes
TNF-receptor-associated factor 6	Traf6	CG10961	comp112650_c5	comp112650_c5_seq13														yes
cAMP-dependent protein kinase 1	Pka-C1	CG4379	comp103953_c0	comp103953_c0_seq1										yes
Peroxin 2	Pex2	CG7081	comp108635_c0	comp108635_c0_seq1									yes
Seryl-tRNA synthetase-like insect mitochondrial protein	Slimp	CG31133	comp112286_c0	comp112286_c0_seq4												yes
Ppr-Y	Ppr-Y	CG40440	comp112933_c0	comp112933_c0_seq11										yes
Ferredoxin	Fdxh	CG4205	comp102156_c0	comp102156_c0_seq2										yes
Trap1	Trap1	CG3152	comp107585_c0	comp107585_c0_seq1														yes
Glycoprotein 93	Gp93	CG5520	comp112352_c3	comp112352_c3_seq9									yes		yes
vestigial	vg	CG3830	comp109713_c1	comp109713_c1_seq13									yes
			comp109713_c1	comp109713_c1_seq12																						yes
sosie	sosie	CG13636	comp75419_c0	comp75419_c0_seq1									yes
Xeroderma pigmentosum group A-like	Xpac	CG6358	comp112793_c0	comp112793_c0_seq7									yes
Laminin B2	LanB2	CG3322	comp100396_c0	comp100396_c0_seq1											yes		yes								yes
			comp100396_c0	comp100396_c0_seq2																						yes
multiple edematous wings	mew	CG1771	comp104539_c1	comp104539_c1_seq5													yes								yes				yes
			comp104539_c1	comp104539_c1_seq1																					yes
Darkener of apricot	Doa	CG42320	comp106493_c4	comp106493_c4_seq19									yes
			comp106493_c4	comp106493_c4_seq7									yes													yes
			comp106493_c4	comp106493_c4_seq15										yes
Actin-related protein 2	Arp2	CG9901	comp107679_c0	comp107679_c0_seq1									yes		yes														yes
			comp107679_c0	comp107679_c0_seq4																							yes		yes
Ca2+-channel-protein-β-subunit	Ca-β	CG42403	comp109083_c2	comp109083_c2_seq22										yes												yes
			comp109083_c2	comp109083_c2_seq19																						yes
			comp109083_c2	comp109083_c2_seq20																						yes
rhomboid-5	rho-5	CG33304	comp109326_c0	comp109326_c0_seq10										yes
			comp109326_c0	comp109326_c0_seq8																						yes		yes
stardust	sdt	CG32717	comp109392_c0	comp109392_c0_seq14									yes
			comp109392_c0	comp109392_c0_seq2									yes												yes
			comp109392_c0	comp109392_c0_seq10										yes
RluA-1	RluA-1	CG31719	comp110415_c1	comp110415_c1_seq1									yes
			comp110415_c1	comp110415_c1_seq2									yes				yes								yes		yes		yes
mrityu	mri	CG1216	comp110843_c3	comp110843_c3_seq2									yes															yes		yes
			comp110843_c3	comp110843_c3_seq1										yes
Topoisomerase I-interacting protein	Topors	CG15104	comp111330_c0	comp111330_c0_seq13										yes
			comp111330_c0	comp111330_c0_seq6										yes														yes
TNF-receptor-associated factor 6	Traf6	CG10961	comp112650_c5	comp112650_c5_seq13														yes
			comp112650_c5	comp112650_c5_seq8																										yes
paralytic	para	CG9907	comp113311_c1	comp113311_c1_seq2										yes
			comp113311_c1	comp113311_c1_seq4																						yes
shibire	shi	CG18102	comp113742_c13	comp113742_c13_seq8										yes
			comp113742_c13	comp113742_c13_seq13																										yes
Protein O-mannosyltransferase 2	tw	CG12311	comp93939_c0	comp93939_c0_seq4									yes												yes
			comp93939_c0	comp93939_c0_seq1																						yes
Unknown		CG32238	comp110741_c2	comp110741_c2_seq33									yes
Unknown		CG3860	comp109337_c1	comp109337_c1_seq20												yes
			comp109337_c1	comp109337_c1_seq12																									yes
Unknown		CG34384	comp113287_c0	comp113287_c0_seq1									yes				yes
Unknown		CG17715	comp99997_c0	comp99997_c0_seq2										yes
			comp99997_c0	comp99997_c0_seq5										yes
			comp99997_c0	comp99997_c0_seq9												yes										yes
			comp99997_c0	comp99997_c0_seq3																									yes
			comp99997_c0	comp99997_c0_seq7																										yes
Unknown		CG17352	comp102520_c0	comp102520_c0_seq6									yes
Unknown		CG11486	comp110311_c0	comp110311_c0_seq1										yes				yes
Unknown		CG43143	comp111824_c0	comp111824_c0_seq12											yes		yes
Unknown		CG3328	comp113770_c2	comp113770_c2_seq2										yes
Unknown		CG5522	comp107707_c0	comp107707_c0_seq27														yes
Unknown		CG2747	comp94416_c0	comp94416_c0_seq2										yes
Unknown		CG34114	comp108640_c0	comp108640_c0_seq4										yes
Unknown		CG43658	comp111225_c0	comp111225_c0_seq19											yes
Unknown		CG2990	comp109283_c0	comp109283_c0_seq26										yes
Unknown		CG31140	comp110236_c0	comp110236_c0_seq2										yes
Unknown		CG10688	comp110217_c0	comp110217_c0_seq1									yes		yes
Unknown		CG6867	comp113895_c2	comp113895_c2_seq4												yes
Unknown		CG32549	comp104274_c0	comp104274_c0_seq1											yes
Unknown		CG8366	comp111217_c0	comp111217_c0_seq24											yes		yes
			comp111217_c0	comp111217_c0_seq8																								yes
Unknown		CG9945	comp111778_c0	comp111778_c0_seq4										yes
Unknown		CG43693	comp89985_c0	comp89985_c0_seq2									yes
Unknown		CG31999	comp112923_c0	comp112923_c0_seq3														yes
Unknown		CG10979	comp105533_c0	comp105533_c0_seq1														yes
Unknown		CG18278	comp106297_c0	comp106297_c0_seq38												yes
Unknown		CG10915	comp112825_c1	comp112825_c1_seq11										yes
Unknown		CG3184	comp113181_c0	comp113181_c0_seq1														yes
Unknown		CG3529	comp104759_c1	comp104759_c1_seq13										yes
Unknown		CG7611	comp110968_c7	comp110968_c7_seq2									yes
Unknown		CG4168	comp111718_c0	comp111718_c0_seq1										yes
Unknown		CG14194	comp99741_c0	comp99741_c0_seq4										yes
Unknown		CG32206	comp104653_c1	comp104653_c1_seq2										yes
Unknown		CG4159	comp104660_c1	comp104660_c1_seq4										yes
Unknown		CG1317	comp106659_c0	comp106659_c0_seq1										yes
Unknown		CG9717	comp106738_c0	comp106738_c0_seq1									yes
Unknown		CG31998	comp112041_c0	comp112041_c0_seq2												yes
Unknown		CG5828	comp87599_c0	comp87599_c0_seq1										yes
Unknown		CG4622	comp112042_c2	comp112042_c2_seq8									yes
			comp112042_c2	comp112042_c2_seq14													yes
			comp112042_c2	comp112042_c2_seq2																								yes
Unknown		CG40178	comp112768_c1	comp112768_c1_seq4										yes		yes		yes
Unknown		CG4341	comp101753_c0	comp101753_c0_seq2												yes
Unknown		CG5991	comp109974_c1	comp109974_c1_seq3											yes
Unknown		CG31950	comp79850_c0	comp79850_c0_seq2										yes
Unknown		CG8668	comp101010_c0	comp101010_c0_seq2									yes
			comp101010_c0	comp101010_c0_seq1										yes
Unknown		CG5262	comp111671_c1	comp111671_c1_seq1														yes
Unknown		CG17765	comp111430_c2	comp111430_c2_seq1										yes
Unknown		CG11638	comp112442_c0	comp112442_c0_seq2												yes
Unknown		CG12163	comp101826_c1	comp101826_c1_seq1										yes
Unknown		CG7158	comp79922_c0	comp79922_c0_seq1									yes		yes		yes
Unknown		CG7787	comp110575_c0	comp110575_c0_seq3											yes
Unknown		CG17698	comp111007_c1	comp111007_c1_seq1										yes
Unknown		CG17514	comp113947_c0	comp113947_c0_seq1										yes
Unknown		CG7261	comp95440_c0	comp95440_c0_seq1											yes
Unknown		CG3108	comp108164_c1	comp108164_c1_seq10									yes
Unknown		CG8213	comp98387_c1	comp98387_c1_seq1									yes
Unknown		CG5343	comp104167_c0	comp104167_c0_seq2										yes
			comp104167_c0	comp104167_c0_seq8																									yes
Unknown		CG8009	comp63745_c0	comp63745_c0_seq1									yes		yes
Unknown		CG13650	comp105503_c0	comp105503_c0_seq4									yes				yes										yes
			comp105503_c0	comp105503_c0_seq1																						yes		yes
Unknown		CG11679	comp106320_c0	comp106320_c0_seq12									yes
			comp106320_c0	comp106320_c0_seq9										yes												yes		yes		yes
Unknown		CG5116	comp107066_c1	comp107066_c1_seq1										yes
			comp107066_c1	comp107066_c1_seq4																								yes
Unknown		CG3690	comp108504_c0	comp108504_c0_seq18										yes														yes
			comp108504_c0	comp108504_c0_seq20														yes
			comp108504_c0	comp108504_c0_seq26																									yes
Unknown		CG30427	comp109058_c1	comp109058_c1_seq1											yes										yes
			comp109058_c1	comp109058_c1_seq10										yes
Unknown		CG42361	comp110946_c1	comp110946_c1_seq5									yes				yes												yes
			comp110946_c1	comp110946_c1_seq6														yes
Unknown		CG18547	comp111136_c1	comp111136_c1_seq6										yes	yes		yes
			comp111136_c1	comp111136_c1_seq2																						yes
Unknown		CG7236	comp111192_c0	comp111192_c0_seq6										yes				yes
			comp111192_c0	comp111192_c0_seq14																						yes
Unknown		CG2004	comp111268_c0	comp111268_c0_seq6												yes
			comp111268_c0	comp111268_c0_seq13																										yes
Unknown		CG42732	comp113057_c0	comp113057_c0_seq39										yes
			comp113057_c0	comp113057_c0_seq38																								yes
Unknown		CG11307	comp113523_c4	comp113523_c4_seq5												yes												yes
			comp113523_c4	comp113523_c4_seq1																								yes
Unknown		CG1628	comp87774_c0	comp87774_c0_seq3											yes
			comp87774_c0	comp87774_c0_seq1																									yes
Unknown		CG13646	comp95344_c0	comp95344_c0_seq3									yes		yes
			comp95344_c0	comp95344_c0_seq7									yes																yes
Unknown		CG17715	comp99997_c0	comp99997_c0_seq2										yes
			comp99997_c0	comp99997_c0_seq5										yes
			comp99997_c0	comp99997_c0_seq9												yes										yes
			comp99997_c0	comp99997_c0_seq3																									yes
			comp99997_c0	comp99997_c0_seq7																										yes
Unknown			comp108935_c0	comp108935_c0_seq2									yes
Unknown			comp111530_c0	comp111530_c0_seq7										yes
Unknown			comp113965_c0	comp113965_c0_seq3									yes
Unknown			comp99997_c0	comp99997_c0_seq5										yes
Unknown			comp100832_c0	comp100832_c0_seq5											yes
Unknown			comp102718_c0	comp102718_c0_seq3									yes
Unknown			comp102829_c2	comp102829_c2_seq5									yes
Unknown			comp104568_c0	comp104568_c0_seq1														yes
Unknown			comp105517_c0	comp105517_c0_seq1									yes
Unknown			comp106116_c0	comp106116_c0_seq1												yes
Unknown			comp110257_c2	comp110257_c2_seq8										yes
Unknown			comp111430_c2	comp111430_c2_seq5										yes
Unknown			comp112254_c0	comp112254_c0_seq5									yes
			comp112254_c0	comp112254_c0_seq6										yes
Unknown			comp112295_c0	comp112295_c0_seq2												yes
Unknown			comp68770_c0	comp68770_c0_seq1									yes
Unknown			comp111700_c2	comp111700_c2_seq4									yes
Unknown			comp104995_c1	comp104995_c1_seq1														yes
Unknown			comp106993_c0	comp106993_c0_seq7										yes
Unknown			comp110452_c0	comp110452_c0_seq2									yes
Unknown			comp111750_c3	comp111750_c3_seq13										yes				yes
Unknown			comp112123_c0	comp112123_c0_seq2										yes
Unknown			comp113151_c5	comp113151_c5_seq4												yes
Unknown			comp99299_c0	comp99299_c0_seq1														yes
Unknown			comp102008_c0	comp102008_c0_seq1											yes
Unknown			comp106746_c0	comp106746_c0_seq7														yes
Unknown			comp112263_c0	comp112263_c0_seq8									yes		yes
Unknown			comp111009_c0	comp111009_c0_seq12										yes
Unknown			comp102718_c0	comp102718_c0_seq18											yes
Unknown			comp112375_c4	comp112375_c4_seq4									yes
Unknown			comp95013_c0	comp95013_c0_seq2										yes
Unknown			comp95099_c0	comp95099_c0_seq6												yes
Unknown			comp100184_c0	comp100184_c0_seq5												yes
Unknown			comp111371_c0	comp111371_c0_seq3										yes
			comp111371_c0	comp111371_c0_seq6												yes
Unknown			comp112387_c3	comp112387_c3_seq7									yes
Unknown			comp107055_c0	comp107055_c0_seq8									yes				yes
Unknown			comp107860_c2	comp107860_c2_seq4									yes
Unknown			comp113481_c3	comp113481_c3_seq24												yes
			comp113481_c3	comp113481_c3_seq5												yes
Unknown			comp72229_c0	comp72229_c0_seq1									yes
Unknown			comp107740_c0	comp107740_c0_seq2										yes
Unknown			comp75090_c1	comp75090_c1_seq2										yes
Unknown			comp109510_c1	comp109510_c1_seq1									yes
Unknown			comp84489_c0	comp84489_c0_seq1													yes
Unknown			comp111957_c8	comp111957_c8_seq5													yes
Unknown			comp111957_c9	comp111957_c9_seq7									yes
Unknown			comp114038_c5	comp114038_c5_seq13												yes
Unknown			comp112723_c0	comp112723_c0_seq2										yes
Unknown			comp111011_c0	comp111011_c0_seq5											yes
Unknown			comp107529_c2	comp107529_c2_seq1										yes
Unknown			comp112987_c0	comp112987_c0_seq5									yes
Unknown			comp109649_c1	comp109649_c1_seq4										yes
Unknown			comp106919_c1	comp106919_c1_seq4									yes
			comp106919_c1	comp106919_c1_seq3										yes
Unknown			comp112924_c1	comp112924_c1_seq1													yes
Unknown			comp110544_c0	comp110544_c0_seq4														yes
Unknown			comp113096_c1	comp113096_c1_seq3										yes			yes
			comp113096_c1	comp113096_c1_seq6													yes
Unknown			comp95258_c0	comp95258_c0_seq2										yes
Unknown			comp99633_c0	comp99633_c0_seq6														yes
Unknown			comp110168_c0	comp110168_c0_seq11										yes
Unknown			comp47975_c0	comp47975_c0_seq1													yes
Unknown			comp102936_c1	comp102936_c1_seq4											yes
Unknown			comp112406_c0	comp112406_c0_seq2														yes
Unknown			comp101466_c0	comp101466_c0_seq7											yes
			comp101466_c0	comp101466_c0_seq8														yes
Unknown			comp109806_c0	comp109806_c0_seq2									yes
Unknown			comp111854_c6	comp111854_c6_seq4													yes
Unknown			comp111982_c4	comp111982_c4_seq1										yes
Unknown			comp112060_c0	comp112060_c0_seq10													yes
Unknown			comp114232_c2	comp114232_c2_seq17										yes
Unknown			comp109480_c0	comp109480_c0_seq3										yes
Unknown			comp111634_c0	comp111634_c0_seq3										yes
Unknown			comp112586_c0	comp112586_c0_seq2												yes
Unknown			comp101884_c0	comp101884_c0_seq2														yes
Unknown			comp107842_c3	comp107842_c3_seq7											yes
			comp107842_c3	comp107842_c3_seq6										yes
Unknown			comp111192_c0	comp111192_c0_seq6										yes				yes
Unknown			comp112353_c0	comp112353_c0_seq2									yes		yes		yes
Unknown			comp113089_c4	comp113089_c4_seq2										yes
Unknown			comp42787_c0	comp42787_c0_seq1														yes
Unknown			comp108873_c0	comp108873_c0_seq3									yes
Unknown			comp100877_c0	comp100877_c0_seq2										yes
Unknown			comp103104_c0	comp103104_c0_seq7										yes
Unknown			comp104211_c0	comp104211_c0_seq1											yes
Unknown			comp105459_c1	comp105459_c1_seq6									yes		yes
Unknown			comp106406_c0	comp106406_c0_seq2											yes
Unknown			comp107514_c1	comp107514_c1_seq1									yes													yes
Unknown			comp109322_c0	comp109322_c0_seq2									yes		yes		yes
Unknown			comp109853_c1	comp109853_c1_seq1									yes		yes
Unknown			comp109870_c0	comp109870_c0_seq4									yes
Unknown			comp110219_c2	comp110219_c2_seq2										yes
Unknown			comp110319_c0	comp110319_c0_seq3									yes					yes
Unknown			comp110677_c0	comp110677_c0_seq11										yes
Unknown			comp110926_c0	comp110926_c0_seq9									yes
			comp110926_c0	comp110926_c0_seq13																								yes
Unknown			comp111010_c11	comp111010_c11_seq2											yes
Unknown			comp111010_c3	comp111010_c3_seq1									yes
Unknown			comp111177_c4	comp111177_c4_seq5									yes
Unknown			comp111180_c14	comp111180_c14_seq3												yes
Unknown			comp111396_c1	comp111396_c1_seq1									yes		yes
Unknown			comp111652_c0	comp111652_c0_seq9									yes				yes
Unknown			comp111930_c1	comp111930_c1_seq11														yes
			comp111930_c1	comp111930_c1_seq5																							yes
Unknown			comp112019_c6	comp112019_c6_seq4									yes
Unknown			comp112620_c1	comp112620_c1_seq5													yes
Unknown			comp112753_c2	comp112753_c2_seq3									yes				yes
			comp112753_c2	comp112753_c2_seq2										yes
Unknown			comp112943_c0	comp112943_c0_seq6									yes
Unknown			comp113083_c0	comp113083_c0_seq5												yes
Unknown			comp113142_c0	comp113142_c0_seq1													yes
Unknown			comp113207_c2	comp113207_c2_seq4												yes
Unknown			comp113345_c0	comp113345_c0_seq7												yes											yes
			comp113345_c0	comp113345_c0_seq3																					yes
Unknown			comp113508_c6	comp113508_c6_seq3									yes
Unknown			comp113571_c3	comp113571_c3_seq11									yes
Unknown			comp113627_c2	comp113627_c2_seq2									yes
Unknown			comp113717_c0	comp113717_c0_seq4												yes		yes
Unknown			comp113931_c1	comp113931_c1_seq7										yes
Unknown			comp114010_c0	comp114010_c0_seq13												yes
Unknown			comp114167_c10	comp114167_c10_seq6									yes
Unknown			comp114436_c0	comp114436_c0_seq1									yes
Unknown			comp186728_c0	comp186728_c0_seq1													yes
Unknown			comp50581_c0	comp50581_c0_seq1									yes
Unknown			comp60841_c0	comp60841_c0_seq1													yes
Unknown			comp68869_c0	comp68869_c0_seq1									yes
Unknown			comp78847_c0	comp78847_c0_seq1											yes
Unknown			comp87992_c0	comp87992_c0_seq1									yes
Unknown			comp93959_c0	comp93959_c0_seq4									yes
Unknown			comp95071_c0	comp95071_c0_seq2												yes
Unknown			comp95327_c0	comp95327_c0_seq1									yes
Rub-LTM-long
Down syndrome cell adhesion molecule 4	Dscam4	CG42330			comp53755_c4	comp53755_c4_seq59													yes		yes
					comp53755_c4	comp53755_c4_seq46															yes
					comp53755_c4	comp53755_c4_seq6																yes
short stop	shot	CG18076			comp54855_c4	comp54855_c4_seq15													yes
					comp54855_c4	comp54855_c4_seq87													yes		yes
					comp54855_c4	comp54855_c4_seq144															yes
					comp54855_c4	comp54855_c4_seq88																		yes
Adaptor Protein complex 1, σ subunit	AP-1σ	CG5864			comp48793_c1	comp48793_c1_seq2													yes				yes
α Spectrin	α-Spec	CG1977			comp50972_c1	comp50972_c1_seq8																		yes
Liprin-α	Liprin-α	CG11199			comp53004_c1	comp53004_c1_seq48																		yes
Protostome-specific GEF	PsGEF	CG43947			comp52473_c5	comp52473_c5_seq16															yes
unc79	unc79	CG5237			comp50221_c3	comp50221_c3_seq19													yes
Dynamin associated protein 160	Dap160	CG1099			comp51344_c1	comp51344_c1_seq25																		yes
Patj	Patj	CG12021			comp53986_c2	comp53986_c2_seq59														yes
Syncrip	Syp	CG17838			comp52491_c2	comp52491_c2_seq30																	yes
PDZ domain-containing guanine nucleotide exchange factor	PDZ-GEF	CG9491			comp54677_c2	comp54677_c2_seq24																yes
jitterbug	jbug	CG30092			comp49923_c3	comp49923_c3_seq3																		yes
Na+/H+ hydrogen exchanger 3	Nhe3	CG11328			comp47009_c0	comp47009_c0_seq3														yes
coracle	cora	CG11949			comp53801_c9	comp53801_c9_seq10															yes
Sperm-specific dynein intermediate chain 1	Sdic1	CG9580			comp52451_c1	comp52451_c1_seq1													yes		yes		yes
Vinculin	Vinc	CG3299			comp52732_c3	comp52732_c3_seq60													yes
					comp52732_c3	comp52732_c3_seq43															yes
					comp52732_c3	comp52732_c3_seq52														yes
					comp52732_c3	comp52732_c3_seq39																		yes
inebriated	ine	CG15444			comp52336_c12	comp52336_c12_seq14													yes
					comp52336_c12	comp52336_c12_seq15																		yes
lethal (2) 01289	l(2)01289	CG9432			comp53940_c3	comp53940_c3_seq8																		yes
zipper	zip	CG15792			comp54343_c0	comp54343_c0_seq3																yes
					comp29896_c0	comp29896_c0_seq1																		yes
bruchpilot	brp	CG42344			comp54097_c3	comp54097_c3_seq12															yes
KCNQ potassium channel	KCNQ	CG33135			comp54425_c0	comp54425_c0_seq33																		yes
Kinesin light chain	Klc	CG5433			comp52005_c3	comp52005_c3_seq16														yes
α-Esterase-6	α-Est6	CG1108			comp42647_c0	comp42647_c0_seq1																yes
					comp54405_c6	comp54405_c6_seq1																yes
					comp54405_c6	comp54405_c6_seq2																yes
Calmodulin-binding protein related to a Rab3 GDP/GTP exchange protein	Crag	CG12737			comp54216_c0	comp54216_c0_seq10																		yes
dunce	dnc	CG32498			comp53459_c1	comp53459_c1_seq20																		yes
Tao	Tao	CG14217			comp53505_c0	comp53505_c0_seq43																yes
highwire	hiw	CG32592			comp54454_c0	comp54454_c0_seq1																	yes
Heat shock protein cognate 1	Hsc70-1	CG8937			comp38675_c1	comp38675_c1_seq1																yes
Rho-kinase	rok	CG9774			comp54006_c2	comp54006_c2_seq3													yes
Pten	Pten	CG5671			comp51563_c0	comp51563_c0_seq4																	yes
Suppressor of variegation 2-10	Su(var)2-10	CG8068			comp50409_c0	comp50409_c0_seq4																	yes
Actin 57B	Act57B	CG10067			comp54048_c10	comp54048_c10_seq14																		yes
					comp54048_c10	comp54048_c10_seq15																		yes
Octopamine β2 receptor	Octβ2R	CG33976			comp48614_c1	comp48614_c1_seq1														yes
domino	dom	CG9696			comp52346_c0	comp52346_c0_seq14															yes
					comp52346_c0	comp52346_c0_seq5															yes
poly U binding factor 68kD	pUf68	CG12085			comp49150_c0	comp49150_c0_seq6															yes
NMDA receptor 2	Nmdar2	CG33513			comp53612_c4	comp53612_c4_seq5																yes
48 related 3	Fer3	CG6913			comp44028_c0	comp44028_c0_seq2														yes
AMP deaminase	AMPdeam	CG32626			comp53929_c4	comp53929_c4_seq26																		yes
homeodomain interacting protein kinase	hipk	CG17090			comp54296_c5	comp54296_c5_seq47																		yes
cAMP-dependent protein kinase R1	Pka-R1	CG42341	comp112940_c1	comp112940_c1_seq4	comp53498_c13	comp53498_c13_seq8																	yes			yes
					comp53498_c13	comp53498_c13_seq4														yes				yes
Adipokinetic hormone receptor	AkhR	CG11325	comp113337_c17	comp113337_c17_seq1	comp49113_c2	comp49113_c2_seq12													yes							yes
fat facets	faf	CG1945			comp54999_c6	comp54999_c6_seq26														yes		yes		yes
neuralized	neur	CG11988			comp53797_c2	comp53797_c2_seq30																	yes
fusilli	fus	CG8205			comp43755_c1	comp43755_c1_seq4															yes
tango	tgo	CG11987			comp54797_c6	comp54797_c6_seq76														yes
					comp54797_c6	comp54797_c6_seq35																yes
sunday driver	syd	CG8110	comp113258_c6	comp113258_c6_seq1	comp54623_c0	comp54623_c0_seq6																yes		yes			yes
Syt7	Syt7	CG2381			comp53850_c0	comp53850_c0_seq14															yes
					comp53850_c0	comp53850_c0_seq6															yes
					comp53850_c0	comp53850_c0_seq4																	yes
					comp53850_c0	comp53850_c0_seq7																yes		yes
Ugt86Dj	Ugt86Dj	CG15902			comp52721_c3	comp52721_c3_seq3																		yes
5PtaseI	5PtaseI	CG42283			comp54318_c4	comp54318_c4_seq17																yes		yes
					comp54318_c4	comp54318_c4_seq7																		yes
golden goal	gogo	CG32227	comp113394_c0	comp113394_c0_seq6	comp52741_c0	comp52741_c0_seq5													yes									yes
wings up A	wupA	CG7178			comp44952_c0	comp44952_c0_seq2																		yes
Phosphofructokinase	Pfk	CG4001			comp48939_c1	comp48939_c1_seq10																		yes
					comp48939_c1	comp48939_c1_seq6																		yes
					comp48939_c1	comp48939_c1_seq8																		yes
Kinesin-like protein at 98A	Klp98A	CG5658			comp51323_c0	comp51323_c0_seq2													yes
Limpet	Lmpt	CG42679			comp53069_c4	comp53069_c4_seq10																		yes
HDAC4	HDAC4	CG1770			comp53791_c0	comp53791_c0_seq8																	yes
Megalin	mgl	CG42611			comp52778_c0	comp52778_c0_seq4																		yes
Rabconnectin-3A	Rbcn-3A	CG3585			comp52364_c4	comp52364_c4_seq5																		yes
Histone H1	His1	CG33852			comp48827_c0	comp48827_c0_seq1																	yes
HDAC6	HDAC6	CG6170			comp51893_c2	comp51893_c2_seq2															yes
					comp51893_c2	comp51893_c2_seq3															yes		yes
					comp51893_c2	comp51893_c2_seq1																yes		yes
pod1	pod1	CG4532			comp54519_c8	comp54519_c8_seq2																		yes
Heterogeneous nuclear ribonucleoprotein at 98DE	Hrb98DE	CG9983			comp53458_c4	comp53458_c4_seq7																		yes
tricornered	trc	CG8637	comp108522_c1	comp108522_c1_seq8	comp54195_c0	comp54195_c0_seq5																	yes							yes
Histidine decarboxylase	Hdc	CG3454			comp48607_c0	comp48607_c0_seq5																	yes
metabotropic GABA-B receptor subtype 1	GABA-B-R1	CG15274			comp54924_c1	comp54924_c1_seq10													yes		yes		yes
					comp54924_c1	comp54924_c1_seq8													yes
					comp54924_c1	comp54924_c1_seq12															yes			yes
					comp54924_c1	comp54924_c1_seq11														yes		yes		yes
Phospholipase D	Pld	CG12110			comp49825_c0	comp49825_c0_seq2																		yes
Trehalose transporter 1-1	Tret1-1	CG30035			comp30118_c0	comp30118_c0_seq1																	yes
					comp30118_c0	comp30118_c0_seq2														yes
Acetyl-CoA carboxylase	ACC	CG11198			comp51407_c0	comp51407_c0_seq4															yes
					comp51407_c0	comp51407_c0_seq5																	yes
Fps oncogene analog	Fps85D	CG8874			comp51692_c1	comp51692_c1_seq1																	yes
dachshund	dac	CG4952			comp52265_c1	comp52265_c1_seq1															yes
Pitslre	Pitslre	CG4268			comp48550_c0	comp48550_c0_seq4													yes
musashi	msi	CG5099	comp112104_c1	comp112104_c1_seq12	comp52308_c1	comp52308_c1_seq11																	yes					yes
Z band alternatively spliced PDZ-motif protein 66	Zasp66	CG6416			comp50557_c2	comp50557_c2_seq12													yes
					comp50557_c2	comp50557_c2_seq6													yes
					comp50557_c2	comp50557_c2_seq8														yes
Calcium ATPase at 60A	Ca-P60A	CG3725			comp52796_c7	comp52796_c7_seq1																		yes
					comp52796_c7	comp52796_c7_seq2																		yes
Cyp6g2	Cyp6g2	CG8859			comp42382_c1	comp42382_c1_seq1																	yes
					comp53167_c7	comp53167_c7_seq1														yes		yes
steamer duck	stck	CG7954			comp45324_c0	comp45324_c0_seq1															yes		yes
lethal (2) 08717	l(2)08717	CG15095			comp43808_c0	comp43808_c0_seq1																	yes
Syndapin	Synd	CG33094			comp51305_c1	comp51305_c1_seq2														yes			yes
					comp51305_c1	comp51305_c1_seq12																		yes
bb in a boxcar	bbc	CG6016			comp52327_c3	comp52327_c3_seq10																		yes
bitesize	btsz	CG44012			comp53868_c7	comp53868_c7_seq5															yes
					comp53868_c7	comp53868_c7_seq6																		yes
n-synaptobrevin	n-syb	CG17248			comp51505_c2	comp51505_c2_seq3																		yes
Connector of kinase to AP-1	Cka	CG7392			comp52077_c2	comp52077_c2_seq2															yes
Smad anchor for receptor activation	Sara	CG15667			comp53600_c4	comp53600_c4_seq1													yes		yes		yes
widerborst	wdb	CG5643			comp50752_c0	comp50752_c0_seq1																	yes
polypeptide GalNAc transferase 5	pgant5	CG31651	comp112402_c3	comp112402_c3_seq4	comp51671_c0	comp51671_c0_seq1																	yes			yes
Vacuolar H+ ATPase 68kD subunit 3	Vha68-3	CG5075			comp53349_c2	comp53349_c2_seq3																	yes
					comp53349_c2	comp53349_c2_seq2																yes		yes
Rbp1-like	Rbp1-like	CG1987			comp51798_c0	comp51798_c0_seq2																		yes
CoRest	CoRest	CG42687			comp47705_c0	comp47705_c0_seq3																		yes
Adenylyl cyclase 78C	Ac78C	CG10564			comp54211_c3	comp54211_c3_seq2													yes		yes
					comp54211_c3	comp54211_c3_seq3														yes
Glutathione S transferase E8	GstE8	CG17533			comp47370_c0	comp47370_c0_seq1																yes
Cysteine string protein	Csp	CG6395			comp51059_c1	comp51059_c1_seq2																	yes
G protein α q subunit	GÎαq	CG17759			comp53924_c3	comp53924_c3_seq2																		yes
drop dead	drd	CG33968			comp54267_c5	comp54267_c5_seq2															yes
Furin 1	Fur1	CG10772			comp52091_c1	comp52091_c1_seq4															yes
SP2637	SP2637	CG5473			comp54166_c0	comp54166_c0_seq2																	yes
Glutamic acid decarboxylase 1	Gad1	CG14994			comp51305_c1	comp51305_c1_seq4																yes		yes
					comp51305_c1	comp51305_c1_seq5																yes		yes
					comp51305_c1	comp51305_c1_seq7																yes
Nitric oxide synthase	Nos	CG6713			comp54457_c5	comp54457_c5_seq2													yes		yes
gustavus	gus	CG2944			comp54762_c5	comp54762_c5_seq7																		yes
Ets at 65A	Ets65A	CG7018			comp50280_c0	comp50280_c0_seq3																		yes
pudgy	pdgy	CG9009			comp54224_c5	comp54224_c5_seq18																	yes
					comp54224_c5	comp54224_c5_seq2																	yes
					comp54224_c5	comp54224_c5_seq22																	yes
gprs	gprs	CG18471			comp54277_c0	comp54277_c0_seq6													yes
GTPase regulator associated with focal adhesion kinase ortholog (H. sapiens)	Graf	CG8948			comp50997_c0	comp50997_c0_seq4													yes		yes		yes
					comp50997_c0	comp50997_c0_seq1														yes
Cytochrome P450 reductase	Cpr	CG11567			comp47353_c2	comp47353_c2_seq2														yes
Lipid storage droplet-1	Lsd-1	CG10374			comp54569_c0	comp54569_c0_seq7																	yes
gemini	gem	CG30011			comp50817_c0	comp50817_c0_seq5															yes		yes
Death resistor Adh domain containing target	Drat	CG1600			comp50354_c0	comp50354_c0_seq2														yes
Hormone-sensitive lipase ortholog	Hsl	CG11055			comp53115_c1	comp53115_c1_seq15																		yes
Shaker cognate l	Shal	CG9262			comp52494_c1	comp52494_c1_seq8																		yes
trachealess	trh	CG42865			comp54998_c2	comp54998_c2_seq17													yes		yes
Diuretic hormone 44 receptor 1	Dh44-R1	CG8422			comp53188_c3	comp53188_c3_seq2															yes
Amphiphysin	Amph	CG8604			comp53384_c0	comp53384_c0_seq7															yes
					comp53384_c0	comp53384_c0_seq5																yes
					comp53384_c0	comp53384_c0_seq9																		yes
flightless I	fliI	CG1484			comp47292_c0	comp47292_c0_seq4													yes
					comp47292_c0	comp47292_c0_seq2																	yes
Esterase 6	Est-6	CG6917			comp57597_c0	comp57597_c0_seq1																	yes
Suppressor of Cytokine Signaling at 16D	Socs16D	CG8146			comp53140_c15	comp53140_c15_seq2													yes		yes		yes
spellchecker1	spel1	CG4215			comp50427_c0	comp50427_c0_seq1																yes
Sestrin	Sesn	CG11299			comp54287_c7	comp54287_c7_seq1																	yes
Dorsal switch protein 1	Dsp1	CG12223			comp54646_c0	comp54646_c0_seq4													yes
Tachykinin	Tk	CG14734			comp53981_c1	comp53981_c1_seq2																		yes
Acinus	Acn	CG10473			comp52589_c0	comp52589_c0_seq2													yes		yes
laccase 2	laccase2	CG42345			comp53406_c7	comp53406_c7_seq3													yes
Aminolevulinate synthase	Alas	CG3017			comp46586_c0	comp46586_c0_seq1																yes		yes
MAP kinase-specific phosphatase	Mkp	CG34099			comp54691_c3	comp54691_c3_seq43																yes
Rho GTPase activating protein at 1A	RhoGAP1A	CG40494			comp53219_c0	comp53219_c0_seq11																	yes
CTP:phosphocholine cytidylyltransferase 2	Cct2	CG18330			comp54366_c5	comp54366_c5_seq1														yes
ebony	e	CG3331			comp54693_c3	comp54693_c3_seq24															yes
					comp54693_c3	comp54693_c3_seq33																yes
wech	wech	CG42396			comp54696_c0	comp54696_c0_seq10																		yes
S-adenosylmethionine Synthetase	Sam-S	CG2674			comp54439_c3	comp54439_c3_seq2													yes
					comp54439_c3	comp54439_c3_seq1														yes
Major Facilitator Superfamily Transporter 17	MFS17	CG40263			comp54107_c4	comp54107_c4_seq3																yes		yes
bubblegum	bgm	CG4501			comp39714_c1	comp39714_c1_seq1															yes
					comp39714_c1	comp39714_c1_seq2																yes
					comp39714_c1	comp39714_c1_seq3																yes
Sphingosine-1-phosphate lyase	Sply	CG8946			comp19346_c0	comp19346_c0_seq2																yes
UGP	UGP	CG4347			comp42724_c0	comp42724_c0_seq1																	yes
prominin	prom	CG42310			comp51689_c0	comp51689_c0_seq5																		yes
mesh	mesh	CG31004			comp54153_c0	comp54153_c0_seq6													yes
Rad, Gem/Kir family member 3	Rgk3	CG34397			comp51987_c0	comp51987_c0_seq41																	yes
neither inactivation nor afterpotential B	ninaB	CG9347			comp53411_c1	comp53411_c1_seq3																		yes
dachs	d	CG42840			comp54434_c1	comp54434_c1_seq5																	yes
					comp54434_c1	comp54434_c1_seq12																		yes
Eb1	Eb1	CG3265			comp52729_c3	comp52729_c3_seq7													yes
Early gene at 23	E23	CG3327			comp46176_c0	comp46176_c0_seq2																yes
kurtz	krz	CG1487			comp51244_c1	comp51244_c1_seq1																		yes
light	lt	CG18028			comp54995_c4	comp54995_c4_seq21															yes
GS1-like	Gs1l	CG15441			comp48935_c0	comp48935_c0_seq3																yes
Synaptotagmin 12	Syt12	CG10617			comp47784_c0	comp47784_c0_seq2															yes
Saposin-related	Sap-r	CG12070			comp42895_c0	comp42895_c0_seq2																yes
Hexokinase A	Hex-A	CG3001			comp48842_c0	comp48842_c0_seq2																		yes
adenosine 2	ade2	CG9127			comp48276_c0	comp48276_c0_seq1																	yes
nessun dorma	nesd	CG10722			comp50061_c2	comp50061_c2_seq1															yes
epithelial membrane protein	emp	CG2727			comp38337_c0	comp38337_c0_seq2														yes				yes
lysosomal enzyme receptor protein	Lerp	CG31072			comp44140_c1	comp44140_c1_seq5																	yes
tipE homolog 2	Teh2	CG15004			comp52372_c0	comp52372_c0_seq6													yes		yes
Neurexin IV	Nrx-IV	CG6827			comp54497_c5	comp54497_c5_seq1															yes		yes
Vacuolar protein sorting 4	Vps4	CG6842			comp42469_c0	comp42469_c0_seq1													yes
lethal (2) k14710	l(2)k14710	CG8325			comp53678_c3	comp53678_c3_seq11																		yes
					comp53678_c3	comp53678_c3_seq6																		yes
Start1	Start1	CG3522			comp53745_c9	comp53745_c9_seq3														yes
scarface	scaf	CG11066			comp52974_c0	comp52974_c0_seq3																yes
Scavenger receptor class C, type III	Sr-CIII	CG31962			comp46547_c0	comp46547_c0_seq1														yes		yes
Retinoblastoma-family protein	Rbf	CG7413			comp41878_c0	comp41878_c0_seq1													yes		yes		yes
Adenylosuccinate Synthetase	AdSS	CG17273			comp47909_c0	comp47909_c0_seq3															yes
Ranbp21	Ranbp21	CG12234			comp50731_c0	comp50731_c0_seq2																		yes
Adenosylhomocysteinase at 13	Ahcy13	CG11654			comp53350_c6	comp53350_c6_seq11													yes
					comp53350_c6	comp53350_c6_seq9																		yes
Phosphoribosylamidotransferase	Prat	CG2867			comp48188_c0	comp48188_c0_seq1																	yes
Guanylyl cyclase α-subunit at 99B	Gycα99B	CG1912			comp54411_c0	comp54411_c0_seq2													yes
RunxB	RunxB	CG42267			comp48466_c0	comp48466_c0_seq6															yes
Golgin84	Golgin84	CG17785			comp28671_c0	comp28671_c0_seq2																		yes
					comp50061_c1	comp50061_c1_seq5													yes
					comp50061_c1	comp50061_c1_seq9																		yes
Ras-related GTP binding C/D ortholog (H. sapiens)	RagC-D	CG8707			comp52886_c5	comp52886_c5_seq9																	yes
Smg5	Smg5	CG8954			comp52896_c1	comp52896_c1_seq2																yes
domeless	dome	CG14226			comp53411_c3	comp53411_c3_seq5															yes		yes
schlank	schlank	CG3576			comp53835_c0	comp53835_c0_seq6																yes
Tif-IA	Tif-IA	CG3278			comp54557_c0	comp54557_c0_seq1													yes
Neurocalcin	Nca	CG7641			comp46491_c0	comp46491_c0_seq2																		yes
pale	ple	CG10118			comp48091_c1	comp48091_c1_seq2														yes		yes
Vesicular GABA Transporter	VGAT	CG8394			comp53967_c0	comp53967_c0_seq12																yes
ETHR	ETHR	CG5911			comp54315_c4	comp54315_c4_seq16													yes
Transcription factor IIEβ	TfIIEβ	CG1276			comp54715_c2	comp54715_c2_seq5													yes		yes		yes
					comp54715_c2	comp54715_c2_seq8														yes
quemao	qm	CG8593			comp51191_c1	comp51191_c1_seq1															yes
Cysteine proteinase-1	Cp1	CG6692			comp19241_c0	comp19241_c0_seq1																	yes
Odorant-binding protein 19a	Obp19a	CG11748			comp29421_c0	comp29421_c0_seq1														yes		yes
Suppressor of ref(2)P sterility	Su(P)	CG4086			comp53964_c5	comp53964_c5_seq11															yes			yes
Myd88	Myd88	CG2078			comp47773_c0	comp47773_c0_seq7																		yes
rotated abdomen	rt	CG6097			comp51472_c0	comp51472_c0_seq10																yes
Tissue inhibitor of metalloproteases	Timp	CG6281			comp29440_c0	comp29440_c0_seq1																	yes
					comp52439_c0	comp52439_c0_seq1														yes
TM9SF4	TM9SF4	CG7364			comp52946_c7	comp52946_c7_seq1													yes				yes
					comp52946_c7	comp52946_c7_seq6														yes
capsuleen	csul	CG3730			comp54312_c5	comp54312_c5_seq18																yes
Hemolectin	Hml	CG7002			comp54330_c1	comp54330_c1_seq2														yes				yes
aveugle	ave	CG30476			comp54573_c4	comp54573_c4_seq3															yes
piopio	pio	CG3541			comp53488_c0	comp53488_c0_seq6																		yes
adenosine 3	ade3	CG31628			comp51808_c0	comp51808_c0_seq1																	yes
lethal (2) k14505	l(2)k14505	CG8674			comp51803_c0	comp51803_c0_seq1															yes
NAD-dependent methylenetetrahydrofolate dehydrogenase	Nmdmc	CG18466			comp43693_c0	comp43693_c0_seq1																	yes
Patsas	Patsas	CG6618			comp47873_c0	comp47873_c0_seq1													yes
					comp47873_c0	comp47873_c0_seq3																		yes
intersex	ix	CG13201			comp52967_c2	comp52967_c2_seq6																	yes
S-adenosylmethionine decarboxylase	SamDC	CG5029			comp46930_c1	comp46930_c1_seq1														yes		yes
Phosphatidylinositol glycan anchor biosynthesis, class U ortholog (H. sapiens)	PIG-U	CG13089			comp52110_c2	comp52110_c2_seq7														yes
Ninjurin C	NijC	CG14394			comp53070_c0	comp53070_c0_seq6																		yes
knockdown	kdn	CG3861			comp29449_c0	comp29449_c0_seq1																		yes
ade5	ade5	CG3989			comp29025_c0	comp29025_c0_seq1																	yes
Odorant receptor co-receptor	Orco	CG10609			comp45477_c0	comp45477_c0_seq1														yes
LanB1	LanB1	CG7123			comp49350_c1	comp49350_c1_seq1																yes
Sensory neuron membrane protein 1	Snmp1	CG7000			comp50980_c1	comp50980_c1_seq1														yes		yes
Cyp4aa1	Cyp4aa1	CG8302			comp52174_c2	comp52174_c2_seq7															yes
mitochondrial ribosomal protein L33	mRpL33	CG3712			comp52711_c0	comp52711_c0_seq1																		yes
C-type lectin 27kD	Clect27	CG3244			comp44228_c0	comp44228_c0_seq3																		yes
Odorant-binding protein 69a	Obp69a	CG10436			comp42549_c0	comp42549_c0_seq1																yes
Unknown		CG8177			comp54731_c5	comp54731_c5_seq8													yes		yes		yes
					comp54731_c5	comp54731_c5_seq3															yes
Unknown		CG16926			comp29061_c0	comp29061_c0_seq1																	yes
Unknown		CG43867			comp52810_c4	comp52810_c4_seq6																		yes
Unknown		CG42724			comp53208_c4	comp53208_c4_seq5													yes		yes
Unknown		CG9346			comp47885_c0	comp47885_c0_seq3																	yes
					comp47885_c0	comp47885_c0_seq4														yes
Unknown		CG32264			comp52018_c1	comp52018_c1_seq10													yes				yes
Unknown		CG5521			comp45380_c0	comp45380_c0_seq2																	yes
Unknown		CG42668			comp52010_c0	comp52010_c0_seq21															yes
Unknown		CG17646			comp53967_c0	comp53967_c0_seq14															yes
					comp53967_c0	comp53967_c0_seq9															yes
					comp53967_c0	comp53967_c0_seq17																yes
					comp53967_c0	comp53967_c0_seq7																yes
					comp53967_c0	comp53967_c0_seq10																		yes
Unknown		CG15449			comp54841_c0	comp54841_c0_seq1																		yes
Unknown		CG13618			comp46559_c0	comp46559_c0_seq1																	yes
Unknown		CG11951			comp53596_c2	comp53596_c2_seq9																yes		yes
					comp53596_c2	comp53596_c2_seq3																		yes
Unknown		CG15270			comp50582_c0	comp50582_c0_seq4													yes
					comp50582_c0	comp50582_c0_seq5													yes
Unknown		CG8475			comp39976_c0	comp39976_c0_seq1													yes
					comp39976_c0	comp39976_c0_seq5														yes
Unknown		CG7028			comp48754_c2	comp48754_c2_seq1															yes		yes
					comp48754_c2	comp48754_c2_seq4																	yes
Unknown		CG4563			comp53978_c3	comp53978_c3_seq2															yes
Unknown		CG43102			comp52937_c0	comp52937_c0_seq2														yes
Unknown		CG1516			comp53331_c0	comp53331_c0_seq3														yes		yes
Unknown		CG1607			comp53535_c5	comp53535_c5_seq3																	yes
Unknown		CG33080			comp52989_c4	comp52989_c4_seq4															yes
					comp52989_c4	comp52989_c4_seq9															yes
					comp52989_c4	comp52989_c4_seq1																yes
Unknown		CG8184			comp51870_c0	comp51870_c0_seq2																yes
					comp51870_c0	comp51870_c0_seq8																yes
Unknown		CG13579			comp54271_c1	comp54271_c1_seq47																yes
Unknown		CG32495			comp50942_c0	comp50942_c0_seq1																yes
Unknown		CG3814			comp53448_c2	comp53448_c2_seq8																		yes
Unknown		CG15111			comp44388_c0	comp44388_c0_seq1																	yes
					comp44388_c0	comp44388_c0_seq3																yes		yes
Unknown		CG9850			comp49208_c1	comp49208_c1_seq4														yes
Unknown		CG7852			comp53125_c0	comp53125_c0_seq6															yes
Unknown		CG9527			comp43568_c0	comp43568_c0_seq1															yes
Unknown		CG1109			comp47849_c0	comp47849_c0_seq5																		yes
Unknown		CG31871			comp54801_c2	comp54801_c2_seq1																	yes
Unknown		CG9990			comp48324_c0	comp48324_c0_seq1																yes
					comp50240_c0	comp50240_c0_seq1																		yes
Unknown		CG17272			comp53694_c0	comp53694_c0_seq22																yes
Unknown		CG33090			comp50784_c0	comp50784_c0_seq3													yes
					comp50784_c0	comp50784_c0_seq6													yes		yes		yes
Unknown		CG9317			comp53123_c5	comp53123_c5_seq9													yes		yes		yes
					comp53123_c5	comp53123_c5_seq6															yes		yes
					comp53123_c5	comp53123_c5_seq18														yes		yes		yes
					comp53123_c5	comp53123_c5_seq1																yes		yes
					comp53123_c5	comp53123_c5_seq11																		yes
					comp53123_c5	comp53123_c5_seq13																		yes
					comp53123_c5	comp53123_c5_seq15																		yes
Unknown		CG5805			comp54540_c4	comp54540_c4_seq12																	yes
Unknown		CG8195			comp54043_c0	comp54043_c0_seq8																yes
Unknown		CG1998			comp53682_c1	comp53682_c1_seq10													yes				yes
Unknown		CG18659			comp47639_c1	comp47639_c1_seq1															yes
Unknown		CG42700			comp52653_c2	comp52653_c2_seq6																		yes
Unknown		CG12264			comp49858_c0	comp49858_c0_seq4																		yes
Unknown		CG10289			comp50088_c0	comp50088_c0_seq1																	yes
					comp50088_c0	comp50088_c0_seq4														yes				yes
Unknown		CG13743			comp49751_c0	comp49751_c0_seq6																	yes
					comp49751_c0	comp49751_c0_seq5														yes
Unknown		CG30463			comp52876_c0	comp52876_c0_seq2														yes
Unknown		CG3168			comp47401_c1	comp47401_c1_seq2																		yes
Unknown		CG1732			comp42742_c0	comp42742_c0_seq1																		yes
Unknown		CG13322	comp112306_c1	comp112306_c1_seq5	comp50322_c0	comp50322_c0_seq2																yes							yes
Unknown		CG5508			comp52624_c1	comp52624_c1_seq7														yes
Unknown		CG12065			comp53824_c2	comp53824_c2_seq16															yes		yes
Unknown		CG45049			comp53544_c6	comp53544_c6_seq3																		yes
Unknown		CG3491			comp50657_c1	comp50657_c1_seq1															yes
					comp50657_c1	comp50657_c1_seq2														yes		yes
Unknown		CG15744			comp54666_c5	comp54666_c5_seq11																	yes
					comp54666_c5	comp54666_c5_seq10																		yes
Unknown		CG10237			comp55001_c2	comp55001_c2_seq5																yes
Unknown		CG5142			comp48334_c1	comp48334_c1_seq12																yes
Unknown		CG6125			comp52694_c0	comp52694_c0_seq1													yes
					comp52694_c0	comp52694_c0_seq2																yes		yes
Unknown		CG33116			comp53278_c1	comp53278_c1_seq1														yes
					comp53278_c1	comp53278_c1_seq13														yes
Unknown		CG5466			comp40662_c0	comp40662_c0_seq2														yes
Unknown		CG8135			comp52646_c4	comp52646_c4_seq14													yes				yes
					comp52646_c4	comp52646_c4_seq4													yes		yes		yes
					comp52646_c4	comp52646_c4_seq5													yes		yes
Unknown		CG9265			comp43812_c0	comp43812_c0_seq3																yes
Unknown		CG10376			comp45213_c0	comp45213_c0_seq6																yes		yes
Unknown		CG3078			comp53520_c3	comp53520_c3_seq1															yes		yes
Unknown		CG34120	comp113204_c0	comp113204_c0_seq4	comp51709_c0	comp51709_c0_seq1															yes							yes
Unknown		CG9706			comp50334_c0	comp50334_c0_seq3														yes
Unknown		CG10166			comp53192_c0	comp53192_c0_seq4																	yes
Unknown		CG12773			comp53941_c3	comp53941_c3_seq1													yes		yes
Unknown		CG6607			comp54064_c0	comp54064_c0_seq1																yes		yes
Unknown		CG3011			comp55177_c1	comp55177_c1_seq1																	yes
Unknown		CG2811			comp51476_c1	comp51476_c1_seq2																yes
Unknown		CG7920			comp52389_c3	comp52389_c3_seq4														yes		yes		yes
Unknown		CG17162			comp53952_c1	comp53952_c1_seq19																	yes
Unknown		CG14614			comp54224_c5	comp54224_c5_seq23																		yes
Unknown		CG5964			comp45662_c0	comp45662_c0_seq2																		yes
Unknown		CG31414			comp54849_c4	comp54849_c4_seq6													yes		yes		yes
Unknown		CG9140			comp54240_c1	comp54240_c1_seq5													yes		yes
Unknown		CG30022			comp53827_c2	comp53827_c2_seq2														yes		yes
Unknown		CG12970			comp51277_c0	comp51277_c0_seq12																		yes
Unknown		CG12393			comp54980_c1	comp54980_c1_seq2														yes
					comp54980_c1	comp54980_c1_seq14																yes
Unknown		CG3605			comp47101_c1	comp47101_c1_seq2														yes
Unknown		CG14591			comp51461_c0	comp51461_c0_seq1																		yes
Unknown		CG1440			comp53683_c1	comp53683_c1_seq10																	yes
					comp53683_c1	comp53683_c1_seq1																yes		yes
Unknown		CG9249			comp54282_c3	comp54282_c3_seq12													yes		yes		yes
					comp54282_c3	comp54282_c3_seq30																	yes
Unknown		CG40006			comp46566_c1	comp46566_c1_seq1														yes		yes
Unknown		CG3630			comp53468_c2	comp53468_c2_seq6																		yes
Unknown		CG8786			comp54611_c2	comp54611_c2_seq7															yes
Unknown		CG2685			comp48624_c0	comp48624_c0_seq2															yes
Unknown		CG6650			comp50568_c0	comp50568_c0_seq3													yes				yes
					comp50568_c0	comp50568_c0_seq1																		yes
Unknown		CG8257			comp46066_c1	comp46066_c1_seq2													yes
Unknown		CG17337			comp46271_c0	comp46271_c0_seq2																yes
Unknown		CG3534			comp54731_c6	comp54731_c6_seq3																	yes
					comp54731_c6	comp54731_c6_seq1																yes		yes
Unknown		CG6385			comp49136_c0	comp49136_c0_seq1																	yes
Unknown		CG6188			comp29717_c0	comp29717_c0_seq1																	yes
Unknown		CG1673			comp46226_c0	comp46226_c0_seq3																		yes
Unknown		CG7497			comp48762_c0	comp48762_c0_seq2																	yes
Unknown		CG3246			comp19276_c0	comp19276_c0_seq1																	yes
Unknown		CG6543			comp48912_c0	comp48912_c0_seq2																yes
Unknown		CG42261			comp49996_c0	comp49996_c0_seq2																yes
Unknown		CG5854			comp32067_c0	comp32067_c0_seq3													yes		yes
					comp32067_c0	comp32067_c0_seq2														yes
Unknown		CG1441			comp37813_c0	comp37813_c0_seq1														yes		yes		yes
Unknown		CG42598			comp54120_c0	comp54120_c0_seq3																	yes
Unknown		CG7083			comp54762_c5	comp54762_c5_seq12																yes
Unknown		CG34455			comp46124_c1	comp46124_c1_seq2														yes
Unknown		CG12263			comp46866_c1	comp46866_c1_seq1																	yes
Unknown		CG5418			comp22305_c0	comp22305_c0_seq1																yes	yes
Unknown		CG16820			comp29540_c0	comp29540_c0_seq1																yes
Unknown		CG5493			comp39514_c0	comp39514_c0_seq1																	yes
Unknown		CG15100			comp51338_c3	comp51338_c3_seq5													yes		yes		yes
Unknown		CG5278			comp46297_c3	comp46297_c3_seq2														yes				yes
Unknown		CG9865			comp54231_c0	comp54231_c0_seq2															yes		yes
Unknown		CG10924			comp47744_c0	comp47744_c0_seq1																	yes
Unknown		CG32121			comp54317_c0	comp54317_c0_seq3																	yes
Unknown		CG6414			comp50931_c0	comp50931_c0_seq1														yes		yes		yes
Unknown		CG33158			comp53832_c1	comp53832_c1_seq2																		yes
Unknown		CG9588			comp46822_c0	comp46822_c0_seq1																		yes
Unknown		CG5412			comp49519_c1	comp49519_c1_seq2															yes
Unknown		CG5958			comp55361_c0	comp55361_c0_seq1																	yes
Unknown		CG5966			comp51436_c1	comp51436_c1_seq3																	yes
Unknown		CG15891			comp51633_c1	comp51633_c1_seq1																	yes
Unknown		CG5734			comp53180_c0	comp53180_c0_seq2																	yes
Unknown		CG7857			comp54431_c3	comp54431_c3_seq38														yes
Unknown		CG14661			comp19261_c0	comp19261_c0_seq1														yes		yes
Unknown		CG6910			comp52454_c5	comp52454_c5_seq1																	yes
Unknown		CG10068			comp44887_c0	comp44887_c0_seq1													yes		yes		yes
Unknown		CG10345			comp38175_c0	comp38175_c0_seq1														yes		yes
Unknown		CG11899			comp48926_c1	comp48926_c1_seq2																	yes
Unknown		CG32250			comp48926_c1	comp48926_c1_seq3																		yes
Unknown		CG43338			comp53304_c0	comp53304_c0_seq5													yes		yes		yes
Unknown		CG6287			comp42547_c0	comp42547_c0_seq1																	yes
Unknown		CG34386			comp51335_c0	comp51335_c0_seq2																		yes
Unknown		CG13360			comp38197_c0	comp38197_c0_seq1																yes		yes
Unknown					comp55283_c0	comp55283_c0_seq1																	yes
Unknown					comp54093_c4	comp54093_c4_seq2																	yes
Unknown					comp19273_c0	comp19273_c0_seq1																	yes
Unknown					comp46177_c0	comp46177_c0_seq2																	yes
Unknown					comp51411_c3	comp51411_c3_seq2															yes			yes
Unknown					comp54758_c2	comp54758_c2_seq21																	yes
					comp54758_c2	comp54758_c2_seq27																	yes
Unknown					comp47845_c0	comp47845_c0_seq1														yes		yes
Unknown					comp51580_c0	comp51580_c0_seq1															yes
Unknown					comp51236_c0	comp51236_c0_seq3																	yes
Unknown					comp53814_c3	comp53814_c3_seq17																		yes
Unknown					comp52336_c12	comp52336_c12_seq10														yes
					comp52336_c12	comp52336_c12_seq17																		yes
Unknown					comp52590_c0	comp52590_c0_seq3													yes
Unknown					comp53732_c5	comp53732_c5_seq1																		yes
Unknown					comp53785_c1	comp53785_c1_seq1															yes
					comp53785_c1	comp53785_c1_seq4																	yes
					comp53785_c1	comp53785_c1_seq5																yes	yes
Unknown					comp54992_c2	comp54992_c2_seq4																	yes
Unknown					comp54647_c1	comp54647_c1_seq33																		yes
Unknown					comp54986_c0	comp54986_c0_seq14														yes
Unknown					comp48995_c1	comp48995_c1_seq3													yes		yes		yes
					comp48995_c1	comp48995_c1_seq13														yes				yes
					comp48995_c1	comp48995_c1_seq5																		yes
Unknown					comp54987_c0	comp54987_c0_seq4																		yes
Unknown					comp50094_c1	comp50094_c1_seq22															yes
Unknown					comp38711_c0	comp38711_c0_seq1																	yes
Unknown					comp42977_c0	comp42977_c0_seq1																	yes
Unknown					comp52504_c0	comp52504_c0_seq1																yes
Unknown					comp54849_c4	comp54849_c4_seq9													yes		yes		yes
					comp54849_c4	comp54849_c4_seq7														yes				yes
Unknown					comp48034_c0	comp48034_c0_seq1														yes		yes
Unknown					comp52748_c0	comp52748_c0_seq4																	yes
					comp52748_c0	comp52748_c0_seq7																yes		yes
					comp52748_c0	comp52748_c0_seq13																		yes
Unknown					comp54758_c2	comp54758_c2_seq13																	yes
Unknown					comp54333_c1	comp54333_c1_seq2															yes
Unknown					comp48705_c0	comp48705_c0_seq4													yes		yes		yes
Unknown					comp49148_c0	comp49148_c0_seq1																		yes
Unknown					comp50557_c2	comp50557_c2_seq1													yes				yes
Unknown					comp50722_c0	comp50722_c0_seq1																		yes
Unknown					comp51277_c0	comp51277_c0_seq5																		yes
Unknown					comp52209_c2	comp52209_c2_seq3														yes		yes
Unknown					comp54344_c1	comp54344_c1_seq6														yes		yes
Unknown					comp54414_c4	comp54414_c4_seq5															yes
Unknown					comp54802_c0	comp54802_c0_seq1																	yes
Unknown					comp54821_c7	comp54821_c7_seq7																		yes
Unknown					comp54647_c1	comp54647_c1_seq31															yes
Unknown					comp55105_c0	comp55105_c0_seq1																		yes
Unknown					comp52726_c2	comp52726_c2_seq10																	yes
					comp52726_c2	comp52726_c2_seq21																	yes
					comp52726_c2	comp52726_c2_seq3														yes
					comp52726_c2	comp52726_c2_seq57																yes
Unknown					comp50094_c1	comp50094_c1_seq10																yes
Unknown					comp53545_c0	comp53545_c0_seq3														yes
Unknown					comp54758_c2	comp54758_c2_seq1																	yes
Unknown					comp51476_c1	comp51476_c1_seq3																yes
Unknown					comp51523_c1	comp51523_c1_seq17																		yes
Unknown					comp52643_c10	comp52643_c10_seq3														yes
Unknown					comp53964_c5	comp53964_c5_seq14													yes
Unknown					comp54327_c0	comp54327_c0_seq1																	yes
Unknown					comp54458_c6	comp54458_c6_seq1																		yes
Unknown					comp54553_c1	comp54553_c1_seq1														yes				yes
Unknown					comp42969_c0	comp42969_c0_seq5																		yes
Unknown					comp45770_c0	comp45770_c0_seq3																		yes
Unknown					comp54771_c0	comp54771_c0_seq10																	yes
Unknown					comp54717_c2	comp54717_c2_seq14																	yes
Unknown					comp49383_c0	comp49383_c0_seq2																yes
Unknown					comp49196_c1	comp49196_c1_seq1													yes		yes		yes
Unknown					comp49540_c0	comp49540_c0_seq4																yes
Unknown					comp52169_c0	comp52169_c0_seq2													yes
Unknown					comp52993_c3	comp52993_c3_seq5																	yes
Unknown					comp52585_c0	comp52585_c0_seq4																	yes
Unknown					comp52970_c4	comp52970_c4_seq3													yes		yes		yes
Unknown					comp37807_c0	comp37807_c0_seq7															yes		yes
Unknown					comp53591_c0	comp53591_c0_seq1																		yes
Unknown					comp53952_c1	comp53952_c1_seq14																		yes
Unknown					comp54629_c0	comp54629_c0_seq14													yes		yes		yes
Unknown					comp54212_c0	comp54212_c0_seq33													yes		yes
					comp54212_c0	comp54212_c0_seq8													yes		yes
					comp54212_c0	comp54212_c0_seq45														yes
Unknown					comp43733_c0	comp43733_c0_seq1																		yes
Unknown					comp54140_c2	comp54140_c2_seq20														yes
Unknown					comp54803_c0	comp54803_c0_seq1																yes
Unknown					comp50776_c0	comp50776_c0_seq6															yes		yes
					comp50776_c0	comp50776_c0_seq5														yes
					comp50776_c0	comp50776_c0_seq9																yes		yes
Unknown					comp54287_c0	comp54287_c0_seq9																yes
Unknown					comp42983_c0	comp42983_c0_seq1																	yes
Unknown					comp52980_c4	comp52980_c4_seq8														yes
Unknown					comp50316_c0	comp50316_c0_seq1																yes
Unknown					comp19322_c0	comp19322_c0_seq1																	yes
Unknown					comp50809_c0	comp50809_c0_seq1																	yes
Unknown					comp52327_c3	comp52327_c3_seq7															yes
Unknown					comp45495_c0	comp45495_c0_seq1																	yes
Unknown					comp38033_c3	comp38033_c3_seq1																	yes
Unknown					comp52735_c3	comp52735_c3_seq1													yes
					comp52735_c3	comp52735_c3_seq14														yes
Unknown					comp51308_c10	comp51308_c10_seq4																yes
Unknown					comp48255_c0	comp48255_c0_seq1																	yes
Unknown					comp47812_c1	comp47812_c1_seq1																	yes
Unknown					comp46881_c0	comp46881_c0_seq1																		yes
Unknown					comp50793_c5	comp50793_c5_seq1																		yes
Unknown					comp52435_c0	comp52435_c0_seq2																		yes
Unknown					comp46879_c1	comp46879_c1_seq2																yes
Unknown					comp55185_c0	comp55185_c0_seq1																yes		yes
Unknown					comp53785_c1	comp53785_c1_seq8														yes			yes
Unknown					comp53957_c4	comp53957_c4_seq1																		yes
Unknown					comp54609_c4	comp54609_c4_seq1																	yes
Unknown					comp53845_c5	comp53845_c5_seq4																	yes
					comp53845_c5	comp53845_c5_seq11														yes		yes
Unknown					comp53964_c5	comp53964_c5_seq27															yes
					comp53964_c5	comp53964_c5_seq7																yes
Unknown					comp54379_c0	comp54379_c0_seq3																		yes
Unknown					comp53133_c1	comp53133_c1_seq15																		yes
Unknown					comp53040_c0	comp53040_c0_seq36														yes
Unknown					comp49274_c1	comp49274_c1_seq1													yes		yes		yes
					comp49274_c1	comp49274_c1_seq4														yes		yes
Unknown					comp47588_c0	comp47588_c0_seq2																		yes
Unknown					comp42871_c0	comp42871_c0_seq2																yes
Unknown					comp54828_c3	comp54828_c3_seq13													yes		yes
					comp52598_c0	comp52598_c0_seq3														yes		yes
					comp54828_c3	comp54828_c3_seq18														yes		yes
Unknown					comp52095_c0	comp52095_c0_seq11															yes
Unknown					comp51633_c1	comp51633_c1_seq2																		yes
Unknown					comp54006_c1	comp54006_c1_seq2																yes
Unknown					comp54506_c1	comp54506_c1_seq4																yes
Unknown					comp53052_c4	comp53052_c4_seq3															yes
Unknown					comp53473_c7	comp53473_c7_seq6														yes
Unknown					comp47250_c0	comp47250_c0_seq3														yes
Unknown					comp54075_c0	comp54075_c0_seq27															yes
Unknown					comp54674_c5	comp54674_c5_seq1																yes
Unknown					comp51699_c4	comp51699_c4_seq1																		yes
Unknown					comp50123_c2	comp50123_c2_seq3																	yes
Unknown					comp49941_c0	comp49941_c0_seq3																yes
Unknown					comp49313_c0	comp49313_c0_seq2															yes		yes
Unknown					comp54765_c1	comp54765_c1_seq26															yes
Unknown					comp52642_c1	comp52642_c1_seq2														yes
Unknown			comp110000_c1	comp110000_c1_seq5	comp52530_c0	comp52530_c0_seq1																yes							yes
Unknown					comp54431_c3	comp54431_c3_seq23														yes		yes
Unknown					comp50891_c3	comp50891_c3_seq6															yes		yes
					comp50891_c3	comp50891_c3_seq17																	yes
Unknown					comp50811_c1	comp50811_c1_seq2													yes		yes		yes
Unknown					comp48802_c0	comp48802_c0_seq2															yes
Unknown					comp54016_c0	comp54016_c0_seq7													yes
Unknown					comp54813_c3	comp54813_c3_seq2																		yes
Unknown					comp42740_c0	comp42740_c0_seq1																	yes
Unknown					comp53530_c1	comp53530_c1_seq2														yes
Unknown					comp46914_c0	comp46914_c0_seq1														yes		yes
Unknown					comp49153_c0	comp49153_c0_seq14																		yes
Unknown					comp53620_c3	comp53620_c3_seq1														yes				yes
Unknown					comp42934_c0	comp42934_c0_seq1														yes		yes
					comp46644_c0	comp46644_c0_seq1														yes		yes
Unknown					comp53543_c1	comp53543_c1_seq1																	yes
Unknown					comp48398_c0	comp48398_c0_seq3																		yes
Unknown					comp50257_c0	comp50257_c0_seq5													yes		yes		yes
					comp50257_c0	comp50257_c0_seq3														yes
					comp50257_c0	comp50257_c0_seq4																		yes
Unknown					comp54331_c4	comp54331_c4_seq8													yes		yes
					comp54331_c4	comp54331_c4_seq11																		yes
Unknown					comp55114_c0	comp55114_c0_seq1																yes
Unknown					comp30235_c0	comp30235_c0_seq1																yes
Unknown					comp50211_c0	comp50211_c0_seq2																yes
Unknown					comp53591_c9	comp53591_c9_seq8																		yes
Unknown					comp47396_c0	comp47396_c0_seq4																		yes
Unknown					comp54629_c0	comp54629_c0_seq11													yes				yes
					comp54629_c0	comp54629_c0_seq17															yes
					comp54629_c0	comp54629_c0_seq24														yes		yes
Unknown					comp52438_c2	comp52438_c2_seq1																yes
Unknown					comp54479_c0	comp54479_c0_seq12														yes
Unknown					comp41859_c0	comp41859_c0_seq2																yes
Unknown					comp32590_c0	comp32590_c0_seq1																		yes
Unknown					comp19270_c0	comp19270_c0_seq1																		yes
Unknown					comp42496_c2	comp42496_c2_seq1																	yes
Unknown					comp43560_c0	comp43560_c0_seq1																	yes
Unknown					comp53444_c0	comp53444_c0_seq1																	yes
Unknown					comp53199_c1	comp53199_c1_seq10													yes		yes
Unknown					comp22745_c0	comp22745_c0_seq1																yes
Unknown					comp48889_c0	comp48889_c0_seq5													yes				yes
Unknown					comp47188_c0	comp47188_c0_seq1														yes
Unknown					comp48861_c0	comp48861_c0_seq1																	yes
					comp48861_c0	comp48861_c0_seq2																	yes
Unknown					comp53823_c0	comp53823_c0_seq5														yes				yes
Unknown					comp52064_c5	comp52064_c5_seq11																		yes
Unknown					comp56772_c0	comp56772_c0_seq1																		yes
Unknown					comp52284_c0	comp52284_c0_seq1														yes
Unknown					comp47858_c0	comp47858_c0_seq2																	yes
Unknown					comp50147_c0	comp50147_c0_seq8															yes
Unknown					comp52411_c3	comp52411_c3_seq5													yes
Unknown					comp53040_c0	comp53040_c0_seq12													yes				yes
Unknown					comp53070_c0	comp53070_c0_seq7																yes
Unknown					comp53785_c1	comp53785_c1_seq6															yes
Unknown					comp53929_c4	comp53929_c4_seq27															yes
Unknown					comp54821_c7	comp54821_c7_seq19														yes		yes
					comp54821_c7	comp54821_c7_seq2														yes
Unknown					comp42308_c0	comp42308_c0_seq2																	yes
Unknown					comp30348_c0	comp30348_c0_seq1																yes
