# Supplementary material for: Differentially expressed genes linked to natural variation in long-term memory formation in Cotesia parasitic wasps
Source: Front Behav Neurosci. 2015 Sep 25;9:255. doi: 10.3389/fnbeh.2015.00255 (PMC4617343; doi:10.3389/fnbeh.2015.00255)
Supplement: Supplementary file 1 [file DataSheet_1.zip › Supplementary_Material/Supplementary Table 13.XLSX]

## Sheet: Sheet1
Gene	Literature	Gene description	Drosophila ID	Glo gene ID	Rub gene ID	DE conditioning type
Transcription factors and coactivators
CBP/p300 (nejire) (b)	Alberini, 2009	CREB binding protein/p300	CG15319	comp104682_c0	comp53767_c1	no
C/EBP (b)	Alberini, 2009	CCAAT-enhancer binding protein	CG4354	comp114756_c0	comp43082_c0	no
dCREB2 (b)	Alberini, 2009	cAMP response element binding protein B	CG6103	comp109872_c0	comp49074_c0	no
dCREBA	Iyer et al., 2013	cAMP response element binding protein A	CG7450	comp103688_c0	comp49915_c0	no
CRTC (d)	Hirano et al., 2013	CREB-regulated transcription coactivator	CG6064	n.a.	n.a.
nalyot (Adf1) (a)	Keene & Waddell, 2007	Adh transcription factor 1	CG15845	n.a.	n.a.
Stat92E (g)	Copf et al., 2011	STAT transcription factor	CG4257	comp110553_c0	comp51411_c12	no
Su(H)	Song et al., 2009	Suppressor of Hairless, transcriptional coactivator	CG3497	comp95353_c0	comp50615_c0	no
Translation factors
krasavietz (eIF-5C) (a)	Keene & Waddell, 2007	elongation initiation factor-5C	CG2922	comp84190_c0	comp29897_c0	no
orb2 (CPEB)	Pai et al. 2013	cytoplasmic polyadenylation element binding protein	CG43782	comp106445_c1	comp32014_c0	no
oskar (a)	Keene & Waddell, 2007	translation control	CG10901	n.a.	n.a.
pumilio (a)	Keene & Waddell, 2007	RNA binding protein	CG9755	comp107491_c1	comp51948_c1	no
Protein kinases
PKA1 (a)	Keene & Waddell, 2007	cAMP-dependent protein kinase 1	CG4379	comp103953_c0_seq1	comp33220_c0	Glo-LTM-long 15m down
PKA3	Bettencourt da Cruz et al., 2008	cAMP-dependent protein kinase 3	CG6117	comp111288_c0	comp51672_c0	no
PKA-RI (a)	Keene & Waddell, 2007	cAMP dependent protein kinase R1	CG42341	comp112940_c1_seq4	comp53498_c13_seq4	Glo-ARM 15m down, Rub-LTM-long 0H up, 24H down
					comp53498_c13_seq8	Rub-LTM-long 24H up
PKA-R2	Schwaerzel et al., 2007	cAMP-dependent protein kinase R2	CG15862	comp74626_c1	comp43075_c2	no
aPKC (a)	Keene & Waddell, 2007	atypical protein kinase C	CG42783	comp107492_c0	comp52923_c4	no
PKC 53E	Thiels et al., 2000	Protein C kinase 53E	CG6622	comp108361_c0_seq1	comp53534_c0_seq4	Glo-LTM-long 15m down, Rub-LTM-long 4H down
PKC 98E	Zisopoulou et al., 2012	Protein C kinase 98E	CG1954	comp111108_c0	comp46170_c0	no
PKC δ	Gallagher et al., 2001	Protein C kinase δ	CG42349	comp106937_c0_seq1	comp52299_c0	Glo-LTM-long 15m up, Glo-ARM 4H down
				comp106937_c0_seq4		Glo-LTM-long 1H up
CAMKI	Schmitt et al., 2005	Calcium/calmodulin-dependent protein kinase I	CG1495	comp108436_c1	comp45606_c0	no
CAMKII (b)	Alberini, 2009	Calcium/calmodulin-dependent protein kinase II	CG18069	comp112497_c0	comp52927_c5	no
CASK	Gillespie & Hodge, 2013	CASK ortholog	CG6703	comp113180_c1_seq15	comp50849_c0_seq7	Glo-LTM-long 4H up, Rub-LTM-long 1H down
minibrain	Tejedor et al., 1995	Dual specificity tyrosine-phosphorylation-regulated kinase 1A (Dyrk1A)	CG42273	comp105815_c0	comp54290_c3	no
Src64B	Akalal et al., 2011	Src oncogene at 64B	CG7524	comp47272_c0	comp48764_c0	no
ERK-A (rolled) (b)	Alberini, 2009	extracellular signal-related kinase	CG12559	comp102623_c0	comp54596_c4	no
foraging (f)	Mery et al., 2007	cGMP dependent protein kinase	CG10033	comp107035_c0	comp54740_c4	no
hopscotch (g)	Copf et al., 2011	Janus tyrosine kinase	CG1594	comp109508_c0	comp44421_c0	no
linotte (derailed) (a)	Keene & Waddell, 2007	RYK receptor tyrosine kinase	CG17348	comp19883_c0	comp19883_c0	no
p38 MAPK (p38b) (b)	Alberini, 2009	p38 mitogen activated protein kinase	CG7393	comp103050_c0	comp46122_c0	no
S6KII (ignorant) (a)	Keene & Waddell, 2007	Ribosomal protein S6 kinase II	CG17596	comp110078_c3	comp49567_c2	no
Receptors and channels
NMDA receptor 1 (a)	Keene & Waddell, 2007	glutamate receptor subunit 1	CG2902	comp111467_c4_seq1	comp54237_c3	Glo-LTM-long 1H up
NMDA receptor 2 (a)	Keene & Waddell, 2007	glutamate receptor subunit 2	CG33513	comp112937_c1	comp53612_c4_seq5	Rub-LTM-long 4H down
Notch (a)	Keene & Waddell, 2007	Notch receptor	CG3936	comp113628_c1	comp53810_c2	no
Nmda1	Umemori et al., 2013	N-methyl-D-aspartate receptor-associated protein	CG3798	comp113516_c4	comp53448_c2_seq8	Rub-LTM-long 24H up
clumsy	Sharma et al., 2012	NMDA receptor	CG8681	comp107793_c0_seq4	comp47813_c0	Glo-LTM-short 1H up
				comp106725_c0	comp52418_c2	no
				comp111218_c0	comp51877_c0	no
				comp109834_c1	comp52509_c1	no
					comp54025_c1
GluRIA	Bevilaqua et al., 2005	Glutamate receptor IA	CG8442	comp111962_c0	comp53998_c4	no
GluRIB	Bevilaqua et al., 2005	Glutamate receptor IB	CG43743	comp111962_c0	comp53998_c4	no
damb (a)	Keene & Waddell, 2007	Dopamine 1-like receptor 2	CG18741	comp108660_c0	comp54829_c1	no
dDA1 (a)	Keene & Waddell, 2007	Dopamine 1-like receptor 1	CG9652	comp106477_c0	comp51162_c0	no
Dop2R	Hearn et al., 2002	Dopamine 2-like receptor	CG33517	comp110628_c1	comp48737_c0	no
DopEcR	Ishimoto et al., 2013	Dopamine/Ecdysteroid receptor	CG18314	comp95222_c3	comp19252_c1	no
5-HT receptor 1A	Johnson et al., 2011	5-hydroxytryptamine (serotonin) receptor 1A	CG16720	comp90388_c0	comp48123_c0	no
5-HT receptor 1B	Johnson et al., 2011	5-hydroxytryptamine (serotonin) receptor 1B	CG15113	comp110699_c1	comp51690_c0	no
5-HT receptor 2A	Johnson et al., 2011	5-hydroxytryptamine (serotonin) receptor 2A	CG1056	comp100534_c0	comp53672_c0	no
5-HT receptor 2B	Johnson et al., 2011	5-hydroxytryptamine (serotonin) receptor 2B	CG42796	comp113828_c5	comp48460_c0	no
5-HT receptor 7	Johnson et al., 2011	5-hydroxytryptamine (serotonin) receptor 7	CG12073	comp106832_c0	comp49042_c0	no
oamb (a)	Keene & Waddell, 2007	Octopamine receptor in mushroom bodies	CG3856	comp113010_c5	comp50241_c0	no
Octß1R	Burke et al., 2012	Octopamine ß1 receptor	CG6919	comp110884_c1_seq9	comp52734_c0	Glo-ARM 4H down
Octß2R	Burke et al., 2012	Octopamine ß2 receptor	CG33976	comp108481_c0	comp48614_c1_seq1	Rub-LTM-long 1H down, 4H down
Octß3R	Ohhara et al, 2012	Octopamine ß3 receptor	CG42244	comp112084_c2	comp37973_c0	no
Oct-TyrR	Chatwinn et al., 2003	Octopamine-Tyramine receptor	CG7485	comp112149_c1	comp52870_c0	no
TyrR	Bayliss et al., 2013	Tyramine receptor	CG7431	n.a.	n.a.
volado (a)	Keene & Waddell, 2007	α-integrin	CG8095	comp110799_c0	comp39079_c0	no
eag	Engel & Wu, 1998; Gillespie & Hodge, 2013	ether a go-go	CG10952	comp114038_c7_seq2	comp54373_c0_seq13	Glo-LTM-short 15m up, 1H up, Glo-LTM-long 15m up, 1H up, 4H up, Glo-ARM 15m up, 1H, 4H up, Rub-LTM-long 1H up
brp	Knapek et al., 2011	bruchpilot	CG42344	comp109213_c0	comp54097_c3_seq12	Rub-LTM-long 4H up
Dopamine and octopamine synthesis
Tbh (a)	Keene & Waddell, 2007	tyramine beta-hydroxylase	CG1543	comp95217_c0	comp31585_c0	no
Tdc1		Tyrosine decarboxylase 1	CG30445	comp91332_c0_seq2	comp31501_c0	Glo-LTM-short 1H down
				comp70660_c0	comp41179_c0	no
Ddc	see Yamamoto 2014 for references	Dopa decarboxylase	CG10697	comp100416_c0	comp53173_c9	no
pale	see Yamamoto 2014 for references	tyrosine hydroxylase (TH)	CG10118	comp113825_c7	comp48091_c1_seq2	Rub-LTM-long 1H down, 4H down
Phosphatases, phosphodiesterases, proteases
Corkscrew ( c)	Pagani et al., 2009	SHP2 phosphatase	CG3954	comp102616_c0_seq10	comp52407_c2	Glo-LTM-long 1H down
Crammer (b)	Alberini, 2009	trans-inhibitor of cathepsins	CG10460	n.a.	n.a.
Dunce (a)	Keene & Waddell, 2007	cAMP phosphodiesterase	CG32498	comp109008_c0	comp53459_c1_seq20	Rub-LTM-long 24H down
tequila (a)	Keene & Waddell, 2007	neurotrypsin	CG4821	n.a.	n.a.
GTPases and GTPase activating proteins
G-sα60A (a)	Keene & Waddell, 2007	stimulatory G protein	CG2835	comp103550_c0	comp47060_c0	no
NF1 (neurofibromatosis 1)(a)	Keene & Waddell, 2007	Ras GTPase activating protein	CG8318	comp113960_c0	comp52441_c0	no
Rac1 (h)	Shuai et al., 2010	Rho family GTPase	CG2248	comp109219_c2	comp50339_c0	no
radish (a)	Keene & Waddell, 2007	Rap GTPase activating protein	CG44424	comp113455_c1_seq4	comp53451_c0	Glo-LTM-long 15m down
Other genes
armitage (a)	Keene & Waddell, 2007	RNA helicase (SDE3)	CG11513	comp104210_c0	comp28086_c0	no
Fasciclin 1	Eickhoff & Bicker, 2012	neural cell adhesion molecule	CG6588	comp109681_c1	comp54457_c9	no
Fasciclin 2 (a)	Keene & Waddell, 2007	neural cell adhesion molecule	CG3665	comp105113_c0	comp49406_c0	no
Fasciclin 3	Chiba et al., 1995	neural cell adhesion molecule	CG5803	comp109936_c0	comp52336_c14	no
FMRP ( e)	Banerjee et al., 2010	fragile X mental retardation protein	CG6203	comp102808_c0	comp45531_c0	no
latheo (a)	Keene & Waddell, 2007	origin recognition complex	CG4088	comp110138_c0	comp53703_c0	no
leonardo (a)	Keene & Waddell, 2007	14-3-3 zeta protein	CG17870	comp95508_c3	comp29573_c0	no
nebula (sarah) (a)	Keene & Waddell, 2007	calcineurin inhibitor	CG6072	comp107806_c1	comp53940_c0	no
rutabaga (a)	Keene & Waddell, 2007	adenylyl cyclase (type 2)	CG9533	comp109094_c0	comp52785_c0	no
staufen (a)	Keene & Waddell, 2007	mRNA translocation	CG5753	comp108235_c1	comp52970_c0	no
synapsin (a)	Keene & Waddell, 2007	presynaptic vesicle protein	CG3985	comp106034_c0	comp55001_c2_seq5	Rub-LTM-long 4H down
