# Supplementary material for: Differentially expressed genes linked to natural variation in long-term memory formation in Cotesia parasitic wasps
Source: Front Behav Neurosci. 2015 Sep 25;9:255. doi: 10.3389/fnbeh.2015.00255 (PMC4617343; doi:10.3389/fnbeh.2015.00255)
Supplement: Supplementary file 1 [file DataSheet_1.zip › Supplementary_Material/Supplementary Table 15.XLSX]

## Sheet: Sheet1
Gene	Gene abbreviation	GO term	Drosophila ID	Glo gene ID	Glo transcript ID	Rub gene ID	Rub transcript ID	Glo-LTM-short						Glo-LTM-long						Rub-LTM-long						Glo-ARM
								15m up	15m down	1h up	1h down	4h up	4h down	15m up	15m down	1h up	1h down	4h up	4h down	1h up	1h down	4h up	4h down	24h up	24h down	15m up	15m down	1h up	1h down	4h up	4h down
Glo-LTM-short, Glo-LTM-long
Rab escort protein	Rep	cell-cell signalling	CG8432	comp112191_c2	comp112191_c2_seq9				yes						yes
still life	sif	cell-cell signalling	CG34418	comp110244_c12	comp110244_c12_seq9				yes		yes		yes		yes
Phosphodiesterase 6	Pde6	cell-cell signalling	CG8279	comp112315_c0	comp112315_c0_seq1						yes				yes
Salt-inducible kinase 3	Sik3	homeostatic process	CG42856	comp109295_c0	comp109295_c0_seq3								yes		yes
				comp109295_c0	comp109295_c0_seq5										yes
olf186-F	olf186-F	transmembrane transporter activity	CG11430	comp110439_c3	comp110439_c3_seq12					yes				yes
				comp110439_c3	comp110439_c3_seq23										yes
Glo-LTM-long, Rub-LTM-long
like-AP180	lap	cell-cell signalling, lipid binding	CG2520	comp109718_c0	comp109718_c0_seq19	comp53015_c2	comp53015_c2_seq27								yes						yes
Unknown		cell-cell signalling, homeostatic process, transmembrane transporter activity	CG40625	comp111362_c5	comp111362_c5_seq5	comp50312_c1	comp50312_c1_seq6								yes										yes
nicotinic Acetylcholine Receptor α5	nAChRα5	homeostatic process, transmembrane transporter activity	CG32975	comp112558_c2	comp112558_c2_seq2	comp52553_c0	comp52553_c0_seq8												yes	yes
thin	tn	homeostatic process	CG15105	comp109224_c0	comp109224_c0_seq2	comp53445_c3	comp53445_c3_seq14							yes											yes
Multi drug resistance 50	Mdr50	transmembrane transporter activity, transmembrane transport	CG8523	comp109229_c0	comp109229_c0_seq1	comp51756_c4	comp51756_c4_seq13							yes											yes
Excitatory amino acid transporter 2	Eaat2	transmembrane transporter activity	CG3159	comp112952_c4	comp112952_c4_seq18	comp54797_c14	comp54797_c14_seq8										yes				yes
				comp112952_c4	comp112952_c4_seq20												yes
				comp112952_c4	comp112952_c4_seq6														yes
Unknown		carbohydrate metabolic process	CG32445	comp108196_c0	comp108196_c0_seq3	comp54337_c5	comp54337_c5_seq2							yes		yes		yes						yes
Protein C kinase 53E	Pkc53E	lipid binding	CG6622	comp108361_c0	comp108361_c0_seq1	comp53534_c0	comp53534_c0_seq4								yes								yes
Moesin	Moe	lipid binding	CG10701	comp112882_c2	comp112882_c2_seq21	comp51968_c1	comp51968_c1_seq13								yes					yes				yes
						comp51968_c1	comp51968_c1_seq9															yes
						comp51968_c1	comp51968_c1_seq10																yes
Glo-LTM-short, Glo-LTM-long, Rub-LTM-long
Malvolio	Mvl	homeostatic process, transmembrane transporter activity, transmembrane transport	CG3671	comp107017_c0	comp107017_c0_seq10	comp54663_c1	comp54663_c1_seq7						yes						yes	yes				yes
				comp107017_c0	comp107017_c0_seq12									yes				yes
sugar transporter 2	sut2	transmembrane transporter activity, transmembrane transport	CG17975	comp112336_c1	comp112336_c1_seq3	comp53521_c2	comp53521_c2_seq1			yes								yes						yes
Glo-LTM-short, Rub-LTM-long
endophilin A	endoA	cell-cell signalling	CG14296	comp105991_c0	comp105991_c0_seq3				yes		yes
				comp105991_c0	comp105991_c0_seq6																					yes				yes
seven up	svp	cell-cell signalling	CG11502	comp109854_c0	comp109854_c0_seq1	comp51366_c1	comp51366_c1_seq1				yes										yes				yes
FucTA	FucTA	carbohydrate metabolic process	CG6869	comp87451_c0	comp87451_c0_seq2	comp49032_c0	comp49032_c0_seq1		yes		yes													yes
Unknown		lipid binding	CG10737	comp112076_c1	comp112076_c1_seq26	comp53822_c0	comp53822_c0_seq5	yes				yes											yes
						comp53822_c0	comp53822_c0_seq60																		yes
Glo-LTM-short
Unknown		cell-cell signalling		comp113649_c0	comp113649_c0_seq4						yes
Integrin βν subunit	Itgβν	homeostatic process	CG1762	comp108338_c0	comp108338_c0_seq1								yes
clumsy	clumsy	transmembrane transporter activity	CG8681	comp107793_c0	comp107793_c0_seq4					yes
Glo-LTM-long
tomosyn	tomosyn	cell-cell signalling	CG17762	comp109856_c2	comp109856_c2_seq2										yes
Poly(ADP-ribose) glycohydrolase	Parg	cell-cell signalling	CG2864	comp114191_c6	comp114191_c6_seq3										yes
capricious	caps	cell-cell signalling	CG11282	comp107712_c1	comp107712_c1_seq7										yes
synaptojanin	synj	cell-cell signalling	CG6562	comp111331_c3	comp111331_c3_seq2										yes
Synaptotagmin 14	Syt14	cell-cell signalling, lipid binding	CG9778	comp112456_c4	comp112456_c4_seq48										yes
armadillo	arm	cell-cell signalling	CG11579	comp105603_c1	comp105603_c1_seq5										yes
cAMP-dependent protein kinase 1	Pka-C1	cell-cell signalling	CG4379	comp103953_c0	comp103953_c0_seq1										yes
skittles	sktl	cell-cell signalling	CG9985	comp110030_c0	comp110030_c0_seq30													yes
				comp110030_c0	comp110030_c0_seq5										yes
				comp110030_c0	comp110030_c0_seq14														yes
Unknown		cell-cell signalling	CG32206	comp104653_c1	comp104653_c1_seq2										yes
Unknown		cell-cell signalling, lipid binding	CG31140	comp110236_c0	comp110236_c0_seq2										yes
shaking B	shakB	homeostatic process, transmembrane transporter activity	CG34358	comp111746_c0	comp111746_c0_seq10														yes
Unknown		homeostatic process	CG40178	comp112768_c1	comp112768_c1_seq4										yes		yes		yes
Glucose transporter 1	Glut1	transmembrane transporter activity, transmembrane transport	CG43946	comp112456_c4	comp112456_c4_seq22									yes
alternative testis transcripts open reading frame A	att-ORFA	transmembrane transporter activity, transmembrane transport	CG4241	comp114022_c0	comp114022_c0_seq15									yes
Silnoon	Sln	transmembrane transporter activity, transmembrane transport	CG8271	comp111944_c4	comp111944_c4_seq5									yes
				comp111944_c4	comp111944_c4_seq4																								yes
Peroxin 2	Pex2	transmembrane transport	CG7081	comp108635_c0	comp108635_c0_seq1									yes
slowpoke	slo	transmembrane transporter activity	CG10693	comp109817_c1	comp109817_c1_seq3														yes
Unknown		transmembrane transporter activity	CG9717	comp106738_c0	comp106738_c0_seq1									yes
Maltase A4	Mal-A4	carbohydrate metabolic process	CG8693	comp101973_c0	comp101973_c0_seq1											yes		yes
Hexosaminidase 1	Hexo1	carbohydrate metabolic process	CG1318	comp111834_c0	comp111834_c0_seq4													yes
Glycerol kinase	Gk	carbohydrate metabolic process	CG7995	comp113188_c3	comp113188_c3_seq3									yes
				comp108276_c1	comp108276_c1_seq4														yes
6-phosphofructo-2-kinase	Pfrx	carbohydrate metabolic process	CG3400	comp111936_c0	comp111936_c0_seq1									yes				yes
Unknown		carbohydrate metabolic process	CG10688	comp110217_c0	comp110217_c0_seq1									yes		yes
Unknown		carbohydrate metabolic process	CG8668	comp101010_c0	comp101010_c0_seq2									yes
				comp101010_c0	comp101010_c0_seq1										yes
Retinoid- and fatty acid-binding glycoprotein	Rfabg	lipid binding	CG11064	comp110249_c0	comp110249_c0_seq3										yes
Huntingtin interacting protein 1	Hip1	lipid binding	CG10971	comp111704_c0	comp111704_c0_seq9									yes
mangetout	mtt	lipid binding	CG30361	comp111180_c9	comp111180_c9_seq3									yes
				comp110890_c0	comp110890_c0_seq4																										yes
Protein kinase C δ	Pkcδ	lipid binding	CG42349	comp106937_c0	comp106937_c0_seq1									yes																	yes
				comp106937_c0	comp106937_c0_seq4											yes
Unknown		lipid binding	CG34384	comp113287_c0	comp113287_c0_seq1									yes				yes
Rub-LTM-long
Syndapin	Synd	cell-cell signalling	CG33094			comp51305_c1	comp51305_c1_seq2														yes			yes
						comp51305_c1	comp51305_c1_seq12																		yes
Calcium ATPase at 60A	Ca-P60A	cell-cell signalling, homeostatic process, transmembrane transporter activity	CG3725			comp52796_c7	comp52796_c7_seq1																		yes
						comp52796_c7	comp52796_c7_seq2																		yes
α Spectrin	α-Spec	cell-cell signalling	CG1977			comp50972_c1	comp50972_c1_seq8																		yes
dunce	dnc	cell-cell signalling	CG32498			comp53459_c1	comp53459_c1_seq20																		yes
Amphiphysin	Amph	cell-cell signalling	CG8604			comp53384_c0	comp53384_c0_seq7															yes
						comp53384_c0	comp53384_c0_seq5																yes
						comp53384_c0	comp53384_c0_seq9																		yes
Glutamic acid decarboxylase 1	Gad1	cell-cell signalling	CG14994			comp51305_c1	comp51305_c1_seq4																yes		yes
						comp51305_c1	comp51305_c1_seq5																yes		yes
						comp51305_c1	comp51305_c1_seq7																yes
bitesize	btsz	cell-cell signalling	CG44012			comp53868_c7	comp53868_c7_seq5															yes
						comp53868_c7	comp53868_c7_seq6																		yes
n-synaptobrevin	n-syb	cell-cell signalling	CG17248			comp51505_c2	comp51505_c2_seq3																		yes
Dynamin associated protein 160	Dap160	cell-cell signalling	CG1099			comp51344_c1	comp51344_c1_seq25																		yes
Shaker cognate l	Shal	cell-cell signalling, transmembrane transporter activity	CG9262			comp52494_c1	comp52494_c1_seq8																		yes
Syt7	Syt7	cell-cell signalling, lipid binding	CG2381			comp53850_c0	comp53850_c0_seq14															yes
						comp53850_c0	comp53850_c0_seq6															yes
						comp53850_c0	comp53850_c0_seq4																	yes
						comp53850_c0	comp53850_c0_seq7																yes		yes
cAMP-dependent protein kinase R1	Pka-R1	cell-cell signalling	CG42341			comp53498_c13	comp53498_c13_seq8																	yes
						comp53498_c13	comp53498_c13_seq4														yes				yes
short stop	shot	cell-cell signalling	CG18076			comp54855_c4	comp54855_c4_seq15													yes
						comp54855_c4	comp54855_c4_seq87													yes		yes
						comp54855_c4	comp54855_c4_seq144															yes
						comp54855_c4	comp54855_c4_seq88																		yes
Liprin-α	Liprin-α	cell-cell signalling	CG11199			comp53004_c1	comp53004_c1_seq48																		yes
Unknown		cell-cell signalling				comp19273_c0	comp19273_c0_seq1																	yes
Unknown		cell-cell signalling	CG11951			comp53596_c2	comp53596_c2_seq9																yes		yes
						comp53596_c2	comp53596_c2_seq3																		yes
Vacuolar H+ ATPase 68kD subunit 3	Vha68-3	homeostatic process, transmembrane transporter activity, transmembrane transport	CG5075			comp53349_c2	comp53349_c2_seq3																	yes
						comp53349_c2	comp53349_c2_seq2																yes		yes
Rabconnectin-3A	Rbcn-3A	homeostatic process	CG3585			comp52364_c4	comp52364_c4_seq5																		yes
Hexokinase A	Hex-A	homeostatic process	CG3001			comp48842_c0	comp48842_c0_seq2																		yes
wings up A	wupA	homeostatic process	CG7178			comp44952_c0	comp44952_c0_seq2																		yes
lethal (2) 01289	l(2)01289	homeostatic process	CG9432			comp53940_c3	comp53940_c3_seq8																		yes
Suppressor of ref(2)P sterility	Su(P)	homeostatic process	CG4086			comp53964_c5	comp53964_c5_seq11															yes			yes
lethal (2) 08717	l(2)08717	transmembrane transport	CG15095			comp43808_c0	comp43808_c0_seq1																	yes
Trehalose transporter 1-1	Tret1-1	transmembrane transport	CG30035			comp30118_c0	comp30118_c0_seq1																	yes
						comp30118_c0	comp30118_c0_seq2														yes
Unknown		transmembrane transport	CG1607			comp53535_c5	comp53535_c5_seq3																	yes
Unknown		transmembrane transport	CG5805			comp54540_c4	comp54540_c4_seq12																	yes
Unknown		transmembrane transport	CG13743			comp49751_c0	comp49751_c0_seq6																	yes
						comp49751_c0	comp49751_c0_seq5														yes
KCNQ potassium channel	KCNQ	transmembrane transporter activity	CG33135			comp54425_c0	comp54425_c0_seq33																		yes
inebriated	ine	transmembrane transporter activity	CG15444			comp52336_c12	comp52336_c12_seq14													yes
						comp52336_c12	comp52336_c12_seq15																		yes
Unknown		transmembrane transporter activity	CG32250			comp48926_c1	comp48926_c1_seq3																		yes
Unknown		transmembrane transporter activity	CG17646			comp53967_c0	comp53967_c0_seq14															yes
						comp53967_c0	comp53967_c0_seq9															yes
						comp53967_c0	comp53967_c0_seq17																yes
						comp53967_c0	comp53967_c0_seq7																yes
						comp53967_c0	comp53967_c0_seq10																		yes
Unknown		transmembrane transporter activity	CG9990			comp48324_c0	comp48324_c0_seq1																yes
						comp50240_c0	comp50240_c0_seq1																		yes
Unknown		transmembrane transporter activity	CG1732			comp42742_c0	comp42742_c0_seq1																		yes
Unknown		transmembrane transporter activity	CG6125			comp52694_c0	comp52694_c0_seq1													yes
						comp52694_c0	comp52694_c0_seq2																yes		yes
Unknown		transmembrane transporter activity, transmembrane transport	CG9317			comp53123_c5	comp53123_c5_seq9													yes		yes		yes
						comp53123_c5	comp53123_c5_seq6															yes		yes
						comp53123_c5	comp53123_c5_seq18														yes		yes		yes
						comp53123_c5	comp53123_c5_seq1																yes		yes
						comp53123_c5	comp53123_c5_seq11																		yes
						comp53123_c5	comp53123_c5_seq13																		yes
						comp53123_c5	comp53123_c5_seq15																		yes
Unknown		transmembrane transporter activity	CG3168			comp47401_c1	comp47401_c1_seq2																		yes
Unknown		transmembrane transporter activity	CG3814			comp53448_c2	comp53448_c2_seq8																		yes
Unknown		carbohydrate metabolic process	CG3534			comp54731_c6	comp54731_c6_seq3																	yes
						comp54731_c6	comp54731_c6_seq1																yes		yes
NAD-dependent methylenetetrahydrofolate dehydrogenase	Nmdmc	carbohydrate metabolic process	CG18466			comp43693_c0	comp43693_c0_seq1																	yes
polypeptide GalNAc transferase 5	pgant5	carbohydrate metabolic process	CG31651	comp112402_c3	comp112402_c3_seq4	comp51671_c0	comp51671_c0_seq1																	yes			yes
Pten	Pten	carbohydrate metabolic process	CG5671			comp51563_c0	comp51563_c0_seq4																	yes
Unknown		carbohydrate metabolic process	CG10924			comp47744_c0	comp47744_c0_seq1																	yes
Unknown		carbohydrate metabolic process	CG31414			comp54849_c4	comp54849_c4_seq6													yes		yes		yes
Unknown		carbohydrate metabolic process	CG6650			comp50568_c0	comp50568_c0_seq3													yes				yes
						comp50568_c0	comp50568_c0_seq1																		yes
Unknown		carbohydrate metabolic process	CG10166			comp53192_c0	comp53192_c0_seq4																	yes
Unknown		carbohydrate metabolic process	CG6910			comp52454_c5	comp52454_c5_seq1																	yes
neuralized	neur	lipid binding	CG11988			comp53797_c2	comp53797_c2_seq30																	yes
Synaptotagmin 12	Syt12	lipid binding	CG10617			comp47784_c0	comp47784_c0_seq2															yes
Protostome-specific GEF	PsGEF	lipid binding	CG43947			comp52473_c5	comp52473_c5_seq16															yes
Unknown		lipid binding	CG5958			comp55361_c0	comp55361_c0_seq1																	yes
Unknown		lipid binding	CG5734			comp53180_c0	comp53180_c0_seq2																	yes
Unknown		lipid binding	CG3246			comp19276_c0	comp19276_c0_seq1																	yes
Unknown		lipid binding	CG42668			comp52010_c0	comp52010_c0_seq21															yes
Unknown		lipid binding	CG10237			comp55001_c2	comp55001_c2_seq5																yes
