# Supplementary material for: Differentially expressed genes linked to natural variation in long-term memory formation in Cotesia parasitic wasps
Source: Front Behav Neurosci. 2015 Sep 25;9:255. doi: 10.3389/fnbeh.2015.00255 (PMC4617343; doi:10.3389/fnbeh.2015.00255)
Supplement: Supplementary file 1 [file DataSheet_1.zip › Supplementary_Material/Supplementary Table 16.XLSX]

## Sheet: Sheet1
Gene	Gene abbreviation	Drosophila ID	Glo gene ID	Glo transcript ID	Rub gene ID	Rub transcript ID	Glo-LTM-short						Glo-LTM-long						Rub-LTM-long						Glo-ARM
							15m up	15m down	1h up	1h down	4h up	4h down	15m up	15m down	1h up	1h down	4h up	4h down	1h up	1h down	4h up	4h down	24h up	24h down	15m up	15m down	1h up	1h down	4h up	4h down
neurological system process = Glo-LTM-long only
cAMP-dependent protein kinase 1	Pka-C1	CG4379	comp103953_c0	comp103953_c0_seq1										yes
radish	rad	CG44424	comp113455_c1	comp113455_c1_seq4										yes
tomosyn	tomosyn	CG17762	comp109856_c2	comp109856_c2_seq2										yes
Ionotropic receptor 64a	Ir64a	CG10633	comp110908_c0	comp110908_c0_seq3										yes
β amyloid protein precursor-like	Appl	CG7727	comp87723_c0	comp87723_c0_seq1										yes
Neuroglian	Nrg	CG1634	comp99933_c0	comp99933_c0_seq5										yes
dpr10	dpr10	CG32057	comp109576_c0	comp109576_c0_seq3										yes
reduced mechanoreceptor potential A	rempA	CG11838	comp88026_c0	comp88026_c0_seq1										yes
			comp88026_c0	comp88026_c0_seq4										yes
Kinesin associated protein 3	Kap3	CG11759	comp109351_c0	comp109351_c0_seq1														yes
downstream of receptor kinase	drk	CG6033	comp113620_c0	comp113620_c0_seq2														yes
supernumerary limbs	slmb	CG3412	comp111185_c2	comp111185_c2_seq10													yes
Odorant receptor 98b	Or98b	CG1867	comp113904_c0	comp113904_c0_seq3											yes
			comp113904_c0	comp113904_c0_seq1													yes
kismet	kis	CG3696	comp111922_c7	comp111922_c7_seq29							yes			yes	yes		yes
Protein C kinase 53E	Pkc53E	CG6622	comp108361_c0	comp108361_c0_seq1	comp53534_c0	comp53534_c0_seq4								yes								yes
CASK ortholog	CASK	CG6703	comp113180_c1	comp113180_c1_seq15	comp50849_c0	comp50849_c0_seq7											yes			yes
axotactin	axo	CG43225	comp109565_c0	comp109565_c0_seq7	comp52864_c4	comp52864_c4_seq12						yes							yes
			comp109565_c0	comp109565_c0_seq1	comp52864_c4	comp52864_c4_seq6										yes								yes
			comp109565_c0	comp109565_c0_seq5														yes
Malvolio	Mvl	CG3671	comp107017_c0	comp107017_c0_seq10	comp54663_c1	comp54663_c1_seq7						yes						yes	yes				yes
			comp107017_c0	comp107017_c0_seq12									yes				yes
Prenyl-binding protein	PrBP	CG9296	comp114025_c3	comp114025_c3_seq4						yes
			comp114025_c3	comp114025_c3_seq16														yes
Unknown		CG40625	comp111362_c5	comp111362_c5_seq5	comp50312_c1	comp50312_c1_seq6								yes										yes
cytoskeletal protein binding = Rub-LTM-long only
sunday driver	syd	CG8110	comp113258_c6	comp113258_c6_seq1	comp54623_c0	comp54623_c0_seq6																yes		yes			yes
jitterbug	jbug	CG30092			comp49923_c3	comp49923_c3_seq3																		yes
α Spectrin	α-Spec	CG1977			comp50972_c1	comp50972_c1_seq8																		yes
zipper	zip	CG15792			comp54343_c0	comp54343_c0_seq3																yes
					comp29896_c0	comp29896_c0_seq1																		yes
wings up A	wupA	CG7178			comp44952_c0	comp44952_c0_seq2																		yes
Vinculin	Vinc	CG3299			comp52732_c3	comp52732_c3_seq60													yes
					comp52732_c3	comp52732_c3_seq43															yes
					comp52732_c3	comp52732_c3_seq52														yes
					comp52732_c3	comp52732_c3_seq39																		yes
short stop	shot	CG18076			comp54855_c4	comp54855_c4_seq15													yes
					comp54855_c4	comp54855_c4_seq87													yes		yes
					comp54855_c4	comp54855_c4_seq144															yes
					comp54855_c4	comp54855_c4_seq88																		yes
pod1	pod1	CG4532			comp54519_c8	comp54519_c8_seq2																		yes
coracle	cora	CG11949			comp53801_c9	comp53801_c9_seq10															yes
Suppressor of Cytokine Signaling at 16D	Socs16D	CG8146			comp53140_c15	comp53140_c15_seq2													yes		yes		yes
flightless I	fliI	CG1484			comp47292_c0	comp47292_c0_seq4													yes
					comp47292_c0	comp47292_c0_seq2																	yes
Eb1	Eb1	CG3265			comp52729_c3	comp52729_c3_seq7													yes
Kinesin-like protein at 98A	Klp98A	CG5658			comp51323_c0	comp51323_c0_seq2													yes
Z band alternatively spliced PDZ-motif protein 66	Zasp66	CG6416			comp50557_c2	comp50557_c2_seq12													yes
					comp50557_c2	comp50557_c2_seq6													yes
					comp50557_c2	comp50557_c2_seq8														yes
Muscle-specific protein 300	Msp-300	CG42768	comp114289_c0	comp114289_c0_seq2	comp54210_c0	comp54210_c0_seq24				yes									yes		yes		yes
					comp54210_c0	comp54210_c0_seq28													yes		yes		yes
					comp54210_c0	comp54210_c0_seq30															yes
					comp54210_c0	comp54210_c0_seq31															yes		yes
					comp54210_c0	comp54210_c0_seq5															yes		yes
					comp54210_c0	comp54210_c0_seq9															yes
					comp54210_c0	comp54210_c0_seq6																yes		yes
					comp54210_c0	comp54210_c0_seq12																		yes
Moesin	Moe	CG10701	comp112882_c2	comp112882_c2_seq21	comp51968_c1	comp51968_c1_seq13								yes					yes				yes
					comp51968_c1	comp51968_c1_seq9															yes
					comp51968_c1	comp51968_c1_seq10																yes
canoe	cno	CG42312	comp112806_c0	comp112806_c0_seq26	comp54126_c6	comp54126_c6_seq12								yes					yes				yes
					comp54126_c6	comp54126_c6_seq64													yes		yes
					comp54126_c6	comp54126_c6_seq8																	yes
					comp54126_c6	comp54126_c6_seq13														yes
chromosome bows	chb	CG32435	comp108369_c0	comp108369_c0_seq25	comp51301_c0	comp51301_c0_seq10												yes	yes		yes
