# Supplementary material for: Differentially expressed genes linked to natural variation in long-term memory formation in Cotesia parasitic wasps
Source: Front Behav Neurosci. 2015 Sep 25;9:255. doi: 10.3389/fnbeh.2015.00255 (PMC4617343; doi:10.3389/fnbeh.2015.00255)
Supplement: Supplementary file 1 [file DataSheet_1.zip › Supplementary_Material/Supplementary Table 17.XLSX]

## Sheet: Sheet1
Gene	Gene abbreviation	Drosophila ID	Glo DE antisense transcript	Rub DE antisense transcript	Antisense transcript type	Glo-LTM-short						Glo-LTM-long						Rub-LTM-long						Glo sense transcript	Rub sense transcript	Rub DE sense transcript
						15m up	15m down	1h up	1h down	4h up	4h down	15m up	15m down	1h up	1h down	4h up	4h down	1h up	1h down	4h up	4h down	24h up	24h down
Unknown		CG1607	comp109436_c0_seq1	comp50581_c0_seq18	a-to-p									yes				yes		yes
				comp50581_c0_seq49	a-to-p														yes		yes
Pyruvate dehydrogenase kinase	Pdk	CG8808	comp110904_c0_seq12		a-to-p			yes
infertile crescent	ifc	CG9078	comp50414_c0_seq2		a-to-s				yes															comp88775_c0_seq1
intersex	ix	CG13201	comp103020_c1_seq4		a-to-s								yes											comp110219_c1_seq3
Multiple C2 domain and transmembrane region protein	Mctp	CG15078	comp46907_c0_seq1		a-to-s										yes									comp107844_c1_seq2
ATP-dependent chromatin assembly factor 1	Acf1	CG1966	comp40162_c0_seq1		a-to-s								yes											comp112141_c2_seq8
courtless	crl	CG4443	comp241917_c0_seq1		a-to-s								yes											comp115336_c0_seq1
WNK homolog	Wnk	CG7177	comp112992_c1_seq3		a-to-p										yes
Rab8	Rab8	CG8287	comp99533_c0_seq1		a-to-s							yes												comp88926_c1_seq1
Acyl-CoA synthetase long-chain	Acsl	CG8732	comp265580_c0_seq1		a-to-s							yes												comp105314_c0_seq2
Unknown		CG7378	comp273106_c0_seq1		a-to-s							yes												comp110734_c0_seq4
Unknown		CG5114	comp105404_c1_seq2		a-to-s & a-to-p								yes											comp107285_c0_seq17
Unknown		CG42534	comp61577_c0_seq1		a-to-s							yes		yes		yes								comp108851_c0_seq5
Unknown		CG18549	comp114051_c0_seq13		a-to-s							yes		yes		yes								comp110610_c2_seq4
Unknown		CG1213	comp113647_c0_seq34		a-to-p				yes
Unknown		CG11321	comp114203_c0_seq5		a-to-p							yes		yes
Potential TPPP family protein		CG45057	comp112203_c0_seq3		a-to-p							yes
Potential Down Syndrome Cell Adhesion Molecule	DSCAM		comp112814_c0_seq9		a-to-p				yes
Potential Integrin, alpha 8	ITGA8		comp113195_c3_seq2		a-to-p					yes
Potential Calcium/calmodulin-dependent protein kinase I	CaMKI		comp61434_c0_seq1		a-to-s			yes																comp82682_c0_seq1
Potential Patched domain-containing protein 3	PTCHD3		comp112558_c0_seq11		a-to-s & a-to-p												yes							comp112216_c2_seq15
Potential Ankyrin 3	Ank3		comp113417_c0_seq18		a-to-p										yes
Potential Mitochondrial Cytochrome c oxidase subunit 3	Mt:Cox3		comp118234_c0_seq1		a-to-s							yes												comp114346_c0_seq1
Potential bracovirus proviral locus	PL		comp113391_c2_seq1		a-to-p				yes
Potential bracovirus proviral locus	PL		comp111619_c0_seq4		a-to-s						yes													comp111178_c3_seq2
Potential bracovirus proviral locus	PL		comp113391_c2_seq5		a-to-s								yes		yes									comp113666_c2_seq3
Potential Filaggrin 2			comp109762_c0_seq1		a-to-p								yes
Unknown			comp100322_c0_seq1		a-to-p									yes
Unknown			comp124527_c0_seq1		a-to-s	yes		yes				yes				yes								comp106351_c0_seq2
Unknown			comp113358_c1_seq1		a-to-p			yes				yes
Unknown			comp113197_c1_seq5		a-to-s & a-to-p	yes																		comp113197_c0_seq1
Unknown			comp95319_c0_seq2		a-to-s & a-to-p				yes															comp59356_c0_seq1
Unknown			comp45019_c0_seq1		a-to-p					yes
Unknown			comp90027_c0_seq2		a-to-p					yes
Unknown			comp91086_c0_seq1		a-to-p					yes
Unknown			comp95313_c2_seq1		a-to-p				yes
Unknown			comp96553_c0_seq1		a-to-p			yes
Unknown			comp106057_c0_seq2		a-to-p				yes		yes
Unknown			comp111264_c2_seq6		a-to-p								yes
Unknown			comp1316174_c0_seq1		a-to-s							yes		yes										comp112304_c0_seq1
Unknown			comp105511_c0_seq1		a-to-p										yes
Unknown			comp104987_c0_seq16		a-to-s									yes										comp87741_c0_seq1
Unknown			comp47524_c0_seq1		a-to-p							yes		yes		yes
Unknown			comp75658_c0_seq1		a-to-p							yes
Unknown			comp84233_c0_seq1		a-to-p							yes
Unknown			comp95488_c0_seq1		a-to-p											yes
Unknown			comp97971_c0_seq1		a-to-p							yes
Unknown			comp103211_c0_seq1		a-to-p							yes
Unknown			comp107274_c0_seq1		a-to-p								yes
Unknown			comp111629_c6_seq1		a-to-p							yes
Unknown			comp111649_c1_seq1		a-to-p												yes
ghiberti	ghi	CG32038		comp41488_c0_seq1	a-to-p														yes
mitochondrial NADH-ubiquinone oxidoreductase chain 4	mt:ND4	CG34085		comp42729_c0_seq1	a-to-p																	yes
Skeletor	Skeletor	CG43161		comp50726_c3_seq1	a-to-s													yes							comp50726_c1_seq2
GDP dissociation inhibitor	Gdi	CG4422		comp33610_c1_seq1	a-to-s																		yes		comp48843_c0_seq1
Phosphodiesterase 8	Pde8	CG45019		comp53510_c1_seq1	a-to-p													yes				yes
Translocation protein 1	Trp1	CG4758		comp50006_c0_seq3	a-to-s														yes				yes		comp42608_c0_seq1
cln3	cln3	CG5582		comp46806_c0_seq2	a-to-s													yes							comp53337_c1_seq5
upheld	up	CG7107		comp39492_c0_seq2	a-to-s & a-to-p																yes				comp52871_c0_seq22
Gos28	Gos28	CG7700		comp47251_c0_seq4	a-to-p																	yes
Odorant-binding protein 56e	Obp56e	CG8462		comp29651_c0_seq1	a-to-s & a-to-p																	yes			comp29531_c0_seq1
Calmodulin	Cam	CG8472		comp41226_c0_seq1	a-to-s & a-to-p																yes				comp29545_c0_seq1
Resistance to inhibitors of cholinesterase 3	RIC-3	CG30296		comp40879_c0_seq4	a-to-s & a-to-p														yes						comp51523_c1_seq20
Unknown		CG10237		comp6234_c0_seq1	a-to-s													yes				yes			comp55001_c2_seq8
Unknown		CG1316		comp761434_c0_seq1	a-to-s															yes		yes			comp52346_c0_seq7
Unknown		CG32068		comp50118_c0_seq4	a-to-s & a-to-p															yes					comp29606_c0_seq1
Unknown		CG33995		comp4204_c0_seq1	a-to-s													yes		yes					comp54268_c5_seq35
Unknown		CG40470		comp53525_c0_seq4	a-to-s															yes					comp53021_c0_seq2
Unknown		CG4615		comp321594_c0_seq1	a-to-s																yes				comp38421_c0_seq2
Unknown		CG5853		comp53648_c0_seq14	a-to-s													yes				yes			comp53957_c2_seq32
Unknown		CG7550		comp510765_c0_seq1	a-to-s																		yes		comp18782_c0_seq1
Potential Dopamine N acetyltransferase	Dat	CG3318		comp43578_c0_seq1	a-to-p																		yes
Potential Defensin	Def	CG1385		comp28156_c0_seq1	a-to-s													yes				yes			comp42548_c0_seq1
Potential Serine/threonine-protein kinase YakA	YakA			comp46436_c0_seq6	a-to-s																		yes		comp48027_c1_seq19
Potential Zinc finger protein 236	Znf236			comp51039_c0_seq1	a-to-p														yes
Potential Glutamic acid-rich protein	GARP			comp44859_c1_seq2	a-to-s & a-to-p													yes		yes		yes			comp53102_c10_seq1
Potential Down Syndrome Cell Adhesion Molecule	DSCAM			comp52238_c0_seq6	a-to-p																	yes
Potential Bracovirus DNA helicase				comp54897_c0_seq3	a-to-p															yes		yes
Potential bracovirus proviral locus	PL			comp54688_c0_seq3	a-to-p																yes
Potential bracovirus proviral locus	PL			comp54674_c7_seq2	a-to-p													yes		yes
Unknown				comp55140_c0_seq1	a-to-s & a-to-p													yes		yes					comp52483_c1_seq1
Unknown				comp56332_c0_seq1	a-to-p														yes				yes
Unknown				comp26104_c0_seq1	a-to-s														yes						comp52064_c5_seq12
Unknown				comp49752_c0_seq7	a-to-p																		yes
Unknown				comp52550_c3_seq2	a-to-s															yes		yes			comp38033_c3_seq1	24h up
Unknown				comp48903_c2_seq1	a-to-s & a-to-p																		yes		comp29279_c0_seq1
Unknown				comp38603_c1_seq1	a-to-s																yes				comp55277_c0_seq1
Unknown				comp55074_c0_seq1	a-to-p																	yes
Unknown				comp49304_c0_seq6	a-to-s & a-to-p																	yes			comp37873_c0_seq1
Unknown				comp43435_c0_seq1	a-to-p														yes		yes
Unknown				comp6827_c0_seq1	a-to-s													yes		yes		yes			comp53871_c0_seq1
Unknown				comp30238_c0_seq1	a-to-p																		yes
Unknown				comp728411_c0_seq1	a-to-s														yes		yes		yes		comp53166_c1_seq1
Unknown				comp19286_c0_seq1	a-to-s																		yes		comp47853_c0_seq1
Unknown				comp203556_c0_seq1	a-to-s																	yes			comp51664_c2_seq1
Unknown				comp55025_c2_seq26	a-to-p																	yes
Unknown				comp48877_c0_seq1	a-to-s & a-to-p															yes		yes			comp53770_c2_seq9
Unknown				comp53285_c0_seq1	a-to-s & a-to-p																	yes			comp37786_c0_seq1
Unknown				comp17609_c0_seq1	a-to-p																		yes
Unknown				comp24842_c0_seq1	a-to-p															yes
Unknown				comp28395_c0_seq1	a-to-p																yes
Unknown				comp28750_c0_seq1	a-to-p															yes
Unknown				comp34060_c1_seq1	a-to-p													yes		yes
Unknown				comp35764_c0_seq1	a-to-p																		yes
Unknown				comp35955_c0_seq1	a-to-p													yes		yes		yes
Unknown				comp38140_c1_seq1	a-to-p													yes
Unknown				comp38291_c3_seq3	a-to-p																yes
Unknown				comp44081_c0_seq1	a-to-p															yes		yes
Unknown				comp44405_c0_seq2	a-to-p													yes
Unknown				comp44859_c0_seq3	a-to-p																		yes
Unknown				comp50004_c7_seq1	a-to-p															yes
Unknown				comp50089_c1_seq1	a-to-p															yes
Unknown				comp50653_c0_seq5	a-to-p																		yes
Unknown				comp52646_c3_seq1	a-to-p													yes
Unknown				comp53088_c1_seq4	a-to-p																	yes
Unknown				comp53118_c0_seq1	a-to-p																		yes
Unknown				comp53239_c4_seq1	a-to-p																		yes
Unknown				comp54239_c1_seq1	a-to-p															yes
Unknown				comp55305_c0_seq1	a-to-p																		yes
Unknown				comp60899_c0_seq1	a-to-p																		yes
Unknown				comp157904_c0_seq1	a-to-p															yes		yes
Unknown				comp224492_c0_seq1	a-to-p																yes
Unknown				comp368143_c0_seq1	a-to-p																yes
Unknown				comp393757_c0_seq1	a-to-p															yes		yes
Unknown				comp514947_c0_seq1	a-to-p															yes		yes
Unknown				comp771334_c0_seq1	a-to-p														yes				yes
Unknown				comp188592_c0_seq1	a-to-s													yes		yes		yes			comp51626_c13_seq1
Unknown				comp303382_c0_seq1	a-to-s																		yes		comp54431_c4_seq1
Unknown				comp54774_c1_seq3	a-to-s																		yes		comp54824_c0_seq2
