# Supplementary material for: Differentially expressed genes linked to natural variation in long-term memory formation in Cotesia parasitic wasps
Source: Front Behav Neurosci. 2015 Sep 25;9:255. doi: 10.3389/fnbeh.2015.00255 (PMC4617343; doi:10.3389/fnbeh.2015.00255)
Supplement: Supplementary file 1 [file DataSheet_1.zip › Supplementary_Material/Supplementary Table 6.XLSX]

## Sheet: Sheet1
Gene	Gene abbreviation	Drosophila ID	Glo a-to-p	Glo a-to-s	Rub a-to-p	Rub a-to-s	DE conditioning type
Glo a-to-p
Neurocalcin	Nca	CG7641	comp98564_c0_seq1
Annexin B9	AnxB9	CG5730	comp129815_c0_seq1
Succinate dehydrogenase B	SdhB	CG3283	comp77370_c0_seq1
Triose phosphate isomerase	Tpi	CG2171	comp89492_c0_seq1
no on or off transient A	nonA	CG4211	comp99765_c0_seq1
Unknown		CG13510	comp95407_c0_seq1, comp111216_c2_seq5, seq10, seq19, seq24
Unknown		CG40625	comp106660_c0_seq1
Unknown		CG42255	comp101196_c0_seq1
Glo a-to-s
Vacuolar H+ ATPase 26kD subunit	Vha26	CG1088		comp131708_c0_seq1
nicotinic Acetylcholine Receptor α5	nAChRα5	CG32975		comp101049_c1_seq1, comp120123_c0_seq1
Organic anion transporting polypeptide 30B	Oatp30B	CG3811		comp145718_c0_seq1
Picot	Picot	CG8098		comp113108_c10_seq6
Na+/H+ hydrogen antiporter 1	Nha1	CG10806		comp54871_c0_seq1
Stromal interaction molecule	Stim	CG9126		comp230273_c0_seq1
Nutrient Amino Acid Transporter 1	NAAT1	CG3252		comp322708_c0_seq1
mitoferrin	mfrn	CG4963		comp113248_c1_seq1
Inwardly rectifying potassium channel 2	Irk2	CG4370		comp113108_c10_seq1			Glo-ARM 1h up
porin	porin	CG6647		comp95539_c0_seq1
NMDA receptor 1	Nmdar1	CG2902		comp111467_c0_seq5
Bestrophin 1	Best1	CG6264		comp112114_c0_seq1, comp80661_c0_seq1
Vacuolar H+ ATPase 55kD subunit	Vha55	CG17369		comp56990_c0_seq1
Malvolio	Mvl	CG3671		comp44545_c0_seq1
Unknown		CG31547		comp112409_c0_seq4
Rub a-to-p
mitochondrial Cytochrome b	mt:Cyt-b	CG34090			comp19278_c0_seq1
Cytochrome b5	Cyt-b5	CG2140			comp46496_c1_seq1
Unknown		CG6523			comp49334_c0_seq1
Rub a-to-s
Zinc/iron regulated transporter-related protein 99C	Zip99C	CG7816				comp136960_c0_seq1
Calcium ATPase at 60A	Ca-P60A	CG3725				comp230553_c0_seq1
Transferrin 3	Tsf3	CG3666				comp48671_c0_seq1
Zinc transporter 63C	ZnT63C	CG17723				comp20256_c0_seq1
ATP7	ATP7	CG1886				comp38436_c0_seq1
Vacuolar H+ ATPase AC39 subunit 1	VhaAC39-1	CG2934				comp43816_c3_seq1
Open rectifier K+ channel 1	Ork1	CG1615				comp45481_c1_seq1
dyschronic	dysc	CG43749				comp45797_c0_seq1
Na+/H+ hydrogen exchanger 1	Nhe1	CG12178				comp40641_c0_seq1
nicotinic Acetylcholine Receptor β3	nAChRβ3	CG11822				comp17572_c0_seq1
Na+/H+ hydrogen exchanger 3	Nhe3	CG11328				comp47009_c1_seq1
Mitochondrial pyruvate carrier	Mpc1	CG14290				comp40673_c1_seq1
Shaker cognate b	Shab	CG43128				comp41502_c1_seq1
Heat shock protein 83	Hsp83	CG1242				comp18890_c0_seq1
Ras opposite	Rop	CG15811				comp64341_c0_seq1
warts	wts	CG12072				comp53591_c4_seq1
homeodomain interacting protein kinase	hipk	CG17090				comp54304_c2_seq2
Hormone-receptor-like in 78	Hr78	CG7199				comp49071_c0_seq2
neither inactivation nor afterpotential C	ninaC	CG5125				comp24061_c0_seq1, comp47828_c0_seq1
Heterogeneous nuclear ribonucleoprotein at 98DE	Hrb98DE	CG9983				comp52157_c3_seq1, comp56378_c0_seq1
Protein C kinase 53E	Pkc53E	CG6622				comp39794_c0_seq1, comp61432_c0_seq1
kazachoc	kcc	CG5594				comp27703_c0_seq1
Diuretic hormone 44 receptor 1	Dh44-R1	CG8422				comp18777_c0_seq1
G protein γ30A	Gγ30A	CG3694				comp58375_c0_seq1
Holocarboxylase synthetase	Hcs	CG14670				comp16868_c0_seq1
lethal (2) essential for life	l(2)efl	CG4533				comp52991_c0_seq1
pancreatic eIF-2α kinase	PEK	CG2087				comp50916_c0_seq1, comp60133_c0_seq1
Vap-33-1	Vap-33-1	CG5014				comp48318_c2_seq1
X box binding protein-1	Xbp1	CG9415				comp40899_c1_seq1, comp48582_c1_seq1, comp52569_c1_seq2
double parked	dup	CG8171				comp16434_c0_seq1
Serpin 27A	Spn27A	CG11331				comp73813_c0_seq1
sister-of-Sex-lethal	ssx	CG3056				comp39097_c0_seq1
Proliferating cell nuclear antigen	PCNA	CG9193				comp33119_c0_seq1
Ras-like protein A	Rala	CG2849				comp16493_c0_seq1
Gram-negative bacteria binding protein 3	GNBP3	CG5008				comp47971_c0_seq1, seq2
defense repressor 1	dnr1	CG12489				comp79950_c0_seq1
genghis khan	gek	CG4012				comp16900_c0_seq1
Protein kinase-like 17E	Pk17E	CG7001				comp28434_c0_seq1
Numb-associated kinase	Nak	CG10637				comp51037_c2_seq1
gilgamesh	gish	CG6963				comp48042_c2_seq1
rolled	rl	CG12559				comp20667_c0_seq1
Integrin linked kinase	Ilk	CG10504				comp49752_c0_seq2
licorne	lic	CG12244				comp48287_c0_seq1
Epidermal growth factor receptor	Egfr	CG10079				comp40256_c0_seq1
Upf2	Upf2	CG2253				comp54980_c6_seq1
Rho GTPase activating protein at 68F	RhoGAP68F	CG6811				comp48236_c0_seq2
Rab3 interacting molecule	Rim	CG33547				comp54738_c2_seq1
trio	trio	CG18214				comp53090_c4_seq1
Adaptor Protein complex 1, σ subunit	AP-1σ	CG5864				comp49247_c0_seq1
neuralized	neur	CG11988				comp52907_c0_seq4
Synaptotagmin 12	Syt12	CG10617				comp139325_c0_seq1, comp30789_c0_seq2
spinster	spin	CG8428				comp31850_c0_seq1
specifically Rac1-associated protein 1	Sra-1	CG4931				comp98061_c0_seq1
moleskin	msk	CG7935				comp137094_c0_seq1, comp26657_c0_seq1
Calcineurin B	CanB	CG4209				comp33021_c0_seq1
raptor	raptor	CG4320				comp20622_c0_seq1
Calcium activated protein for secretion	Caps	CG33653				comp47203_c1_seq3
echinoid	ed	CG12676				comp108521_c0_seq1
Liprin-γ	Liprin-γ	CG11206				comp17169_c0_seq1
Fsn	Fsn	CG4643				comp53729_c8_seq20
SMU1 ortholog	Smu1	CG5451				comp16688_c0_seq1
Nedd4	Nedd4	CG42279				comp44144_c2_seq1
tubulin-specific chaperone E	tbce	CG7861				comp53770_c8_seq1
menage a trois	metro	CG30021				comp20165_c0_seq1
Synaptotagmin α	Sytα	CG5559				comp44038_c1_seq1
mrityu	mri	CG1216				comp37160_c0_seq1
Dynamin associated protein 160	Dap160	CG1099				comp37048_c0_seq1, comp53891_c2_seq1
fuseless	fusl	CG14021				comp52486_c0_seq2
skittles	sktl	CG9985				comp61845_c0_seq1
Unknown		CG9297				comp51204_c0_seq2
Unknown		CG9090				comp41804_c0_seq1
Unknown		CG42260				comp47640_c1_seq1
Unknown		CG12004				comp55658_c0_seq1
Unknown		CG8726				comp41643_c0_seq1
Unknown		CG11486				comp214309_c0_seq1
Unknown		CG34356				comp39274_c0_seq1
Unknown		CG32944				comp18075_c0_seq1
Unknown		CG13850				comp108885_c0_seq1
Unknown		CG31140				comp19143_c1_seq1, comp43855_c0_seq1
Unknown		CG2950				comp115820_c0_seq1
Glo and Rub a-to-p and Glo and Rub a-to-s
Rm62	Rm62	CG10279	comp119686_c0_seq1	comp119686_c0_seq1, comp135389_c0_seq1	comp18785_c0_seq1, comp22404_c0_seq1	comp22404_c0_seq1, comp34269_c0_seq1
Calreticulin	Crc	CG9429	comp47311_c0_seq1	comp47311_c0_seq1	comp33354_c0_seq2	comp33354_c0_seq2
pyrexia	pyx	CG17142	comp75992_c0_seq2	comp75992_c0_seq2	comp39969_c0_seq2	comp39969_c0_seq2
Calmodulin	Cam	CG8472	comp107871_c0_seq2	comp107871_c0_seq2	comp41226_c0_seq1	comp41226_c0_seq1	Rub-LTM-long 4h down
upheld	up	CG7107	comp109961_c1_seq1, seq2	comp109961_c1_seq1, seq2, seq3, comp120871_c0_seq1	comp39492_c0_seq1, seq2	comp39492_c0_seq2	Rub-LTM-long 4h down
Ejaculatory bulb protein III	PebIII	CG11390	comp114725_c0_seq1	comp114725_c0_seq1	comp22001_c0_seq1	comp22001_c0_seq1
14-3-3ε	14-3-3ε	CG31196	comp116469_c0_seq1	comp116469_c0_seq1	comp19613_c0_seq1	comp19613_c0_seq1
Arrestin 2	Arr2	CG5962	comp107936_c0_seq2	comp107936_c0_seq2, comp90403_c0_seq1	comp52268_c14_seq1	comp52268_c14_seq1
Glo and Rub a-to-p and Glo a-to-s
Megalin	mgl	CG42611	comp106107_c0_seq1	comp111061_c6_seq1, comp160346_c0_seq1, comp73047_c1_seq1	comp51963_c1_seq1, seq2, seq3, seq4, comp54361_c4_seq1
regucalcin	regucalcin	CG1803	comp113494_c0_seq52, seq55, seq61	comp113494_c0_seq61	comp52074_c1_seq14, seq22, seq26, seq33, seq40
Glo and Rub a-to-s and Glo a-to-p
exo70	exo70	CG7127	comp94114_c0_seq2	comp94114_c0_seq2		comp61485_c1_seq1	Glo-ARM 15m down
14-3-3ζ	14-3-3ζ	CG17870	comp126935_c0_seq1	comp126935_c0_seq1		comp35651_c0_seq1
Glo and Rub a-to-p and Rub a-to-s
Down syndrome cell adhesion molecule 4	Dscam4	CG42330	comp112029_c1_seq1		comp54609_c2_seq2	comp45142_c0_seq1
Ras-related protein interacting with calmodulin	Ric	CG8418	comp92977_c0_seq1		comp47058_c0_seq1, seq2	comp47058_c0_seq1, seq2
spaghetti squash	sqh	CG3595	comp88569_c0_seq1		comp42389_c0_seq1	comp40230_c2_seq1
Unknown		CG11898	comp96628_c0_seq2		comp47698_c2_seq1, seq3	comp47698_c2_seq1, comp16746_c0_seq1
Glo and Rub a-to-s and Rub a-to-p
slimfast	slif	CG11128		comp112302_c2_seq1	comp54057_c5_seq1	comp20463_c0_seq1, comp54057_c5_seq1
NUCB1	NUCB1	CG32190		comp89627_c0_seq1	comp47515_c0_seq1	comp47515_c0_seq1
wee	wee	CG4488		comp129846_c0_seq1	comp53068_c1_seq3, seq4	comp74787_c0_seq1
Adaptor Protein complex 2, μ subunit	AP-2μ	CG7057		comp139915_c0_seq1	comp32102_c0_seq1	comp32102_c0_seq1
Glo and Rub a-to-p
mitochondrial Cytochrome c oxidase subunit I	mt:CoI	CG34067	comp110914_c0_seq1		comp31511_c0_seq1
Vacuolar H+ ATPase 100kD subunit 1	Vha100-1	CG1709	comp94570_c0_seq1		comp33345_c0_seq1
Phosphatidylinositol synthase	Pis	CG9245	comp106580_c0_seq1		comp45732_c0_seq2, comp52431_c0_seq1
nejire	nej	CG15319	comp94685_c0_seq2, seq3, seq4, comp94685_c1_seq1		comp42603_c0_seq3, seq4
Unknown		CG14482	comp89797_c1_seq1		comp30470_c0_seq1
Glo and Rub a-to-s
lethal (2) 08717	l(2)08717	CG15095		comp68647_c0_seq1, comp99926_c0_seq1	comp53868_c3_seq1	comp53868_c3_seq1
Dicarboxylate carrier 1	Dic1	CG8790		comp107927_c0_seq1, comp88766_c2_seq1		comp45827_c0_seq1
transient receptor potential	trp	CG7875		comp545303_c0_seq1		comp42904_c0_seq1
bruchpilot	brp	CG42344		comp396453_c0_seq1		comp36750_c0_seq1
peste	pes	CG7228		comp111546_c0_seq1, seq2		comp43516_c0_seq1
cAMP-dependent protein kinase R1	Pka-R1	CG42341		comp129621_c0_seq1		comp46057_c0_seq1
stardust	sdt	CG32717		comp72604_c0_seq1		comp45976_c1_seq1, comp59787_c0_seq1
atlastin	atl	CG6668		comp83984_c0_seq1		comp68207_c0_seq1
mangetout	mtt	CG30361		comp71500_c0_seq1		comp27259_c0_seq1
p38b	p38b	CG7393		comp41950_c0_seq1		comp44688_c0_seq1
Neurofibromin 1	Nf1	CG8318		comp113960_c1_seq1, seq2, comp97191_c0_seq1		comp34279_c0_seq1
Dicer-2	Dcr-2	CG6493		comp109021_c0_seq2		comp20478_c0_seq1
happyhour	hppy	CG7097		comp151367_c0_seq1		comp16222_c0_seq1
wallenda	wnd	CG8789		comp105561_c1_seq1		comp35168_c0_seq2
Surfeit 4	Surf4	CG6202		comp257736_c0_seq1		comp46690_c0_seq1
Rab5	Rab5	CG3664		comp122077_c0_seq1		comp20503_c0_seq1
GDP dissociation inhibitor	Gdi	CG4422		comp113003_c9_seq1		comp33610_c1_seq1, comp80564_c0_seq1	Rub-LTM-long 24h down
Unknown		CG42321		comp84123_c0_seq1		comp28223_c0_seq1, comp45181_c1_seq1
Unknown		CG42817		comp128701_c0_seq1		comp51895_c1_seq1
Unknown		CG3328		comp139816_c0_seq1		comp21941_c0_seq1
Unknown		CG4164		comp40516_c0_seq1		comp248030_c0_seq1
Unknown		CG42358		comp40979_c0_seq1		comp42672_c0_seq2
Unknown		CG7028		comp134112_c0_seq1, comp49379_c0_seq1		comp123100_c0_seq1
Glo a-to-p and a-to-s
Zinc transporter 33D	ZnT33D	CG31860	comp113195_c0_seq1, seq3, seq7, seq8	comp103466_c0_seq7
Organic anion transporting polypeptide 26F	Oatp26F	CG31634	comp107057_c0_seq12	comp107057_c0_seq12
Multiple C2 domain and transmembrane region protein	Mctp	CG15078	comp112147_c0_seq4	comp112147_c0_seq4, comp46907_c0_seq1			Glo-LTM-long 1h down
Troponin C at 41C	TpnC41C	CG2981	comp47698_c0_seq1	comp47698_c0_seq1
Cyp305a1	Cyp305a1	CG8733	comp70904_c0_seq1	comp70904_c0_seq1
Grx-1	Grx-1	CG7975	comp97459_c0_seq1	comp97459_c0_seq1
Desiccate	Desi	CG14686	comp100302_c0_seq2	comp100302_c0_seq2
stambha A	stmA	CG8739	comp102011_c0_seq1	comp102011_c0_seq1
Unknown		CG6125	comp105458_c0_seq1	comp105458_c0_seq1
Unknown		CG11340	comp101279_c0_seq4	comp101279_c0_seq4, seq7
Rub a-to-p and a-to-s
Vacuolar H+ ATPase PPA1 subunit 1	VhaPPA1-1	CG7007			comp43058_c0_seq1	comp110569_c0_seq1
nervana 2	nrv2	CG9261			comp52567_c3_seq4	comp52567_c3_seq4
Glycogen phosphorylase	GlyP	CG7254			comp53175_c0_seq3, seq6, seq7	comp53175_c0_seq3
PDCD-5	PDCD-5	CG13072			comp42243_c0_seq2	comp42243_c0_seq2
LanB1	LanB1	CG7123			comp46913_c0_seq5	comp46913_c0_seq5, comp48905_c1_seq7
Ge-1	Ge-1	CG6181			comp52588_c0_seq1	comp52588_c0_seq1
Glutamine synthetase 1	Gs1	CG2718			comp52707_c0_seq4	comp52707_c0_seq4
Unknown		CG31729			comp53706_c0_seq1	comp53706_c0_seq1
Glo a-to-p and Rub a-to-s
Cyclin-dependent kinase 9	Cdk9	CG5179	comp105823_c0_seq1			comp71094_c0_seq1
Vacuolar protein sorting 45	Vps45	CG8228	comp107296_c0_seq1, seq2, seq3, seq4, seq5, seq6			comp47311_c0_seq3
Syntaxin 16	Syx16	CG1467	comp114729_c0_seq1			comp27420_c0_seq1
Glo a-to-s and Rub a-to-p
TWIK-related acid-sensitive K+ channel 6	Task6	CG9637		comp110658_c0_seq1, seq2, seq3	comp43271_c0_seq2
